# Supplementary material for: OsEL2 Regulates Rice Cold Tolerance by MAPK Signaling Pathway and Ethylene Signaling Pathway
Source: Int J Mol Sci. 2025 Feb 14;26(4):1633. doi: 10.3390/ijms26041633 (PMC11855578; doi:10.3390/ijms26041633)
Supplement: Supplementary file 1 [file ijms-26-01633-s001.zip]

Archive with 4 entries (4 files):
- Supplement S1.xls
- Supplement S2.pdf
- Supplement S3.xls
- Supplement S4.xlsx
