# Supplementary material for: OsEL2 Regulates Rice Cold Tolerance by MAPK Signaling Pathway and Ethylene Signaling Pathway
Source: Int J Mol Sci. 2025 Feb 14;26(4):1633. doi: 10.3390/ijms26041633 (PMC11855578; doi:10.3390/ijms26041633)
Supplement: Supplementary file 1 [file ijms-26-01633-s001.zip › Supplement S1.xls]

#ID	N-0	N-1	N-4	N-8	N-24	AX1-0	AX1-1	AX1-4	AX1-8	AX1-24	AX2-0	AX2-1	AX2-4	AX2-8	AX2-24
LOC_Os03g11550	19.558	13.610845	19.54394	16.752043	16.991003	17.170908	11.621111	12.587962	7.292425	13.540246	17.044981	16.858327	11.077031	11.583156	12.755895
LOC_Os09g36360	4.183914	3.96532	3.483956	3.465303	2.918324	4.952811	3.711204	2.69409	3.147128	3.417738	3.695359	4.647343	3.681697	4.202471	4.563591
LOC_Os09g31502	111.531676	80.14127	97.154818	70.9536	143.157337	74.671271	63.65901	50.174709	30.776792	61.225072	147.11655	138.220153	96.81116	108.444686	115.791822
LOC_Os03g14334	3.155705	2.850148	2.226028	3.126239	0.403488	0.782766	0.833448	0.885819	2.157246	1.342756	0.755919	0.580279	1.256168	1.165355	2.467479
LOC_Os12g37400	0.024525	0.069723	0.067935	0.046243	0.020663	0	0.064531	0.051763	0.756889	2.543115	0.06187	0.07818	0.26019	0.167449	1.913959
LOC_Os03g58040	7.349572	18.047466	7.825211	12.458396	8.363073	16.248496	17.793119	63.320017	60.240585	14.286223	12.64959	9.602871	21.867847	16.567305	11.767924
LOC_Os06g46480	0.415958	0.417469	0.362299	0.58617	0.528345	0.390662	0.47662	0.19555	0.193609	0.305232	0.351629	0.395614	0.169721	0.216843	0.247823
LOC_Os05g06540	0.635061	0.581441	0.863764	0.878713	1.998322	0.726902	0.628968	0.79095	1.218423	1.028422	0.382029	0.526666	0.399735	0.738575	0.653801
LOC_Os07g28644	4.418864	6.196455	7.301269	13.500864	8.420958	6.099047	3.383424	8.125099	25.356119	26.502722	4.210347	4.79927	7.021438	14.590675	26.041433
LOC_Os02g37890	0	0	0	0	0	0.070625	0.037452	0.149011	0.711079	0	0.019222	0	0	0.03395	0.087217
LOC_Os02g53140	175.39505	140.105469	131.841141	103.436493	138.950211	169.573624	158.590027	96.559105	81.205879	116.224213	162.866272	163.669891	127.509415	123.93692	117.175537
LOC_Os03g10600	0.627577	0.658988	0.783059	0.846003	1.162341	0.850019	0.691159	0.452	1.708603	2.66391	0.821165	1.06406	1.249839	2.027483	1.486527
LOC_Os05g51470	0.994213	0.922727	1.468776	2.108108	0.440167	0.647567	0.421954	1.082177	7.473521	1.196319	1.887859	0.40089	1.552024	2.354494	1.326467
LOC_Os05g04940	2.149912	1.035637	3.320903	3.509594	5.098968	2.90461	2.261365	3.548784	5.420348	8.099277	2.047495	2.011336	2.278276	3.464342	4.582316
LOC_Os10g35644	10.372288	19.136215	14.296844	34.630051	5.028143	1.597525	9.567203	18.440622	18.818768	9.962197	5.315639	4.116507	23.447313	8.883882	9.151588
LOC_Os02g53130	68.975311	9.537728	101.908417	58.573997	221.244919	106.304359	36.675854	51.470535	27.798445	155.937744	81.842308	115.354935	71.793358	144.383408	113.648247
LOC_Os10g35640	0.084645	1.726804	19.830063	18.574051	18.472242	0.105654	1.3396	11.274834	16.933334	10.270988	0.222619	1.056916	9.662908	13.230261	11.920812
LOC_Os10g22170	1.306249	2.504818	2.895076	4.606763	3.39891	2.136344	1.515483	1.819121	5.727439	5.684767	0	0	0	0	0
LOC_Os08g43020	0	0.331145	0.069495	0	0.285589	0.151745	1.007933	0.527328	13.039349	1.551712	0.057301	0.186177	0.120368	0.357825	0.320598
LOC_Os02g51430	5.195529	5.241677	8.068826	5.63595	7.370319	8.506561	6.632484	6.890802	14.359345	13.385238	3.648185	4.787864	6.826877	8.420738	11.405119
LOC_Os09g38750	6.734827	5.6637	7.212955	6.489203	8.435683	11.742255	6.27053	11.018501	19.478661	14.308845	6.545527	6.667314	8.282696	11.443752	12.556138
LOC_Os03g15380	0.35463	0.659947	1.13553	1.089426	1.071285	0.07918	0.445293	0.368297	1.118021	0.284602	0	0.146491	0.304121	0.23065	0.219401
LOC_Os03g19600	1.602438	0.622781	1.696949	2.415321	0	0.372305	1.385143	6.696215	7.961313	5.807102	1.348755	1.059757	7.144513	2.26962	8.857443
LOC_Os10g31810	3.134872	2.775464	3.244525	2.912781	2.027104	5.18958	2.153931	3.68858	10.860136	10.338056	2.186201	1.999819	2.713073	2.584365	7.155327
LOC_Os12g12080	0.157629	0.303728	0	0.170957	8.755242	1.797614	0.119498	0	1.120486	0	0.105496	0	0.055116	0.115518	0
LOC_Os03g61160	0.136091	0.175258	0.867912	1.698484	0.222636	0	0.405947	19.358081	13.043984	0.509872	0.28242	0.166719	0.703238	2.710841	0.41013
LOC_Os01g57250	23.467308	14.075392	19.296373	10.710717	19.09568	16.615255	19.139923	8.369922	6.86955	20.104116	0	0	0	0.002626	0
LOC_Os01g50200	4.442051	2.507751	1.98331	2.105799	0.929762	2.664744	2.809629	3.503193	5.132884	2.776918	3.193979	2.298638	2.930568	2.856041	3.137532
LOC_Os01g42810	1.155314	1.958583	4.847278	4.468326	3.822392	1.285196	1.361443	3.762633	4.685435	7.32172	0.870113	1.368562	2.730841	4.976758	7.085025
LOC_Os09g04720	0.795604	1.324296	1.244285	1.0592	1.431595	0.722182	0.800025	1.352304	2.393999	1.488489	0.621	0.757601	0.656334	1.485739	1.373255
LOC_Os05g28200	32.32	38.552886	43.809372	58.07048	28.823301	24.591808	24.357988	17.992876	47.384866	41.499203	29.658269	30.672656	31.426304	43.551852	46.023447
MSTRG.30939	2.952395	1.957482	2.575347	2.393866	2.024018	0.96173	0.234162	0.669623	3.093211	1.433413	0.823407	1.211603	1.392271	2.604595	2.050982
LOC_Os03g15920	4.325668	4.446828	3.208604	7.904628	7.216988	2.032309	1.613514	1.949438	15.671646	5.650397	2.69597	1.86209	3.125002	12.348234	10.314792
LOC_Os02g04740	0.58488	1.19207	0.535638	1.482589	0.551611	1.632311	0.762618	0.976808	2.320503	1.367338	0.673185	0.518819	0.521239	0.618757	0.506948
LOC_Os01g10110	0.080749	0.015493	0.031635	0.06822	0.043853	0.50889	0.202561	0.409009	0.204245	0.322834	0.10658	0.191298	0.104894	0.103019	0.051437
LOC_Os03g44450	0.771168	1.0064	1.194782	2.379674	0.628337	1.036642	1.053116	1.149012	7.002012	4.673834	0.598138	0.562462	1.503751	1.479004	2.527507
LOC_Os05g41190	97.273095	78.835966	57.406115	67.001744	64.549469	112.016601	97.653214	78.030773	60.983784	82.975855	136.917084	114.447499	80.209328	69.7698	74.942
LOC_Os09g28750	12.12071	9.249129	4.293428	4.041401	3.779587	12.647283	11.218521	9.974032	6.19287	5.667547	8.590257	7.848673	5.715631	4.306628	4.130315
LOC_Os03g18550	32.376579	22.462544	42.198759	18.582691	40.943918	52.289019	27.93463	21.861246	10.894186	25.842869	47.962044	65.157222	25.908042	53.012735	26.381478
LOC_Os11g33330	36.648827	36.637821	49.634953	51.647018	52.066875	15.956448	10.544306	16.724545	44.25103	26.701567	7.486044	10.269294	15.671169	20.394547	23.038061
LOC_Os03g14030	10.829222	13.871455	5.439018	9.553133	0.026339	0.277866	1.306447	2.596204	25.948941	3.100229	1.771942	0.887759	4.373282	11.605825	4.479627
LOC_Os03g13560	7.105093	5.202904	7.703502	4.882576	11.584208	9.275065	7.665683	4.361543	8.32369	11.375343	9.745484	11.197111	6.303419	7.432747	9.174583
LOC_Os11g41210	0.02995	0.030613	0.041718	0.025537	0.045919	1.775133	1.177293	0.961478	0.501145	0.754862	1.067282	0.99668	1.375956	0.853097	0.987777
LOC_Os01g39280	0.289632	1.99467	1.085588	1.737157	0.515001	3.888155	3.965406	5.028934	6.498475	2.522145	5.990568	2.897874	5.041274	3.487891	2.86402
LOC_Os02g31890	7.562177	5.80512	3.950035	2.816291	3.970237	3.799556	2.475685	1.520722	0.860283	1.06165	2.300427	2.237952	1.161463	1.407546	0.977314
LOC_Os04g09430	0.631786	0.316414	0.312383	0.186811	0.315978	0.245974	0.110275	0	0.023882	0.181165	0.319602	0.131814	0.09656	0.073089	0.029233
LOC_Os09g26620	7.714347	8.26469	11.093826	9.301835	11.148958	24.91838	15.500124	13.809035	36.711573	18.475836	7.88098	8.275091	11.980188	18.795881	22.670934
LOC_Os01g47570	0.571926	1.223277	1.368024	1.247672	1.938741	1.319893	1.604789	3.385732	3.215926	1.715009	1.697013	1.894757	2.515044	2.406011	2.494212
LOC_Os09g07480	0.742016	1.347988	0.668205	2.43361	0.401436	0.417084	0.579727	0.467509	5.620437	3.06789	0.351801	0.365951	0.799442	2.092505	2.032859
LOC_Os04g01600	3.068698	4.4949	2.498241	4.994635	0.963036	0.746151	1.115966	1.635449	7.477774	1.201914	0.926878	0.945342	2.045041	3.104359	1.08858
LOC_Os08g33050	7.743077	11.317848	7.370874	7.544322	6.178816	10.961401	10.609836	16.87604	19.523441	10.907783	7.189562	7.493453	12.059752	10.721805	10.434947
LOC_Os05g38580	0.679131	0.341679	0.282434	0.687221	0.781781	0.615836	0.178477	0.427858	0.624423	1.497638	0.089417	0.385213	0.171437	0.600816	0.306802
LOC_Os03g55220	0	0	0	0.022314	0	0	0.042175	0.032461	3.068921	0.122696	0.033474	0	0	0	0.022003
LOC_Os03g58410	1.930678	2.330407	1.556353	0.920821	0.976006	3.951968	1.731836	1.348901	2.999545	3.57121	2.713545	2.026102	1.866433	1.981282	2.722809
LOC_Os11g37300	0.853591	0.38939	0.83645	0.624899	0.801696	1.201997	0.633584	1.050019	1.842105	1.337057	0.342127	0.526565	0.89106	0.762967	0.929825
LOC_Os08g04810	0.735983	0.812341	1.007215	1.262935	0.888602	1.181235	1.248786	1.710277	3.883627	1.830766	0.925021	0.531067	1.73743	0.960183	1.1707
LOC_Os01g06580	0.829071	3.243503	4.716864	18.156137	6.035892	0.29454	1.981565	3.076806	24.980562	8.854831	0.402097	0.471299	2.397591	7.869241	6.125449
LOC_Os04g45220	2.576663	2.158107	5.665873	7.647565	16.240683	0	0.163782	1.279616	0.800128	1.619641	0.119964	0.24169	0.808758	1.257019	0.847396
LOC_Os03g13130	0.475066	0.561092	0.285436	0.443392	0.321057	0.390492	0.255931	0.496534	1.556883	1.488652	0.300306	0.297644	0.443056	0.935711	1.096147
LOC_Os04g27950	7.269872	5.345698	10.428254	6.360502	14.239978	3.941491	1.757988	2.033072	1.520601	1.992743	2.488229	3.805655	1.003379	2.919032	1.329378
LOC_Os07g42160	0.905229	0.706023	1.275926	1.440336	1.386658	2.643496	0.50612	1.094744	9.996179	3.150237	0.864154	0.472593	2.654331	2.027385	3.335631
LOC_Os05g32440	1.687916	2.037585	2.322596	1.625845	1.845592	1.506895	2.02876	2.468405	4.645914	6.513156	1.233408	1.911599	1.876281	2.202585	3.944708
LOC_Os06g22870	17.214029	28.989241	25.745733	45.446449	10.133668	7.541188	6.505611	18.506159	118.684563	45.723019	10.447521	11.057869	26.093683	41.800751	35.138191
LOC_Os02g05900	3.254052	3.079415	2.363626	3.044756	1.255702	1.435794	2.185625	2.040683	8.338208	6.181589	1.673832	1.453763	2.644604	3.317028	5.844276
LOC_Os01g73234	52.103703	61.706507	59.39399	91.379842	55.10125	29.363791	33.006128	41.880726	53.149679	39.468891	36.573953	38.459133	38.431284	55.133827	40.856762
LOC_Os08g42710	0	0	0	0.01451	0	0.125188	0.625796	0.411586	0.098459	0.034598	0	0.008427	0	0	0
LOC_Os01g10800	1.742986	3.506995	1.815865	2.573021	0.256926	0.719636	1.642319	0.843268	2.754947	1.223426	0.899624	0.788322	1.842591	2.368792	1.109963
LOC_Os04g51450	0.416395	0.901659	0.735484	1.100518	0.662538	0.540585	0.66045	0.466346	0.398359	0.497301	0.393132	0.317777	0.540578	0.519822	0.365618
LOC_Os04g51454	1.03444	2.800907	2.722301	5.673774	1.127864	0.251429	0.206509	1.389945	2.544318	0.741485	0.120619	0.318393	1.060408	2.934196	1.750337
LOC_Os11g11150	0.226934	0.252995	0.201039	0.305367	0.685209	0.115085	0.122351	0.046328	0.101939	0	0	0	0	0	0
LOC_Os04g40970	0.016223	0.01467	0.039942	0.085503	0.052962	0.059858	0.02182	0.017761	0.300777	0.693669	0.013671	0	0.108794	0.071474	0.367389
LOC_Os01g39110	0.907635	1.450845	1.297734	2.14358	1.046042	1.843446	0.867889	2.188573	10.021404	4.424469	0.767735	0.67251	2.033129	2.427402	3.336893
LOC_Os12g10740	11.002542	16.041605	18.868498	14.884078	15.845773	32.6208	23.584576	20.751675	51.435127	19.397491	7.037234	13.39855	16.793669	26.917496	16.43399
LOC_Os10g24100	2.877901	3.860469	3.553702	3.430382	1.983392	7.181745	4.753212	5.378689	7.223929	5.351818	2.490993	2.257254	3.436492	3.727524	2.932136
LOC_Os10g05720	0	0.069727	0.105026	0.011042	0	0.068366	0	0.06848	0.006481	0.075138	1.257554	0.515694	0.104458	0	0
LOC_Os02g49710	1.16112	0.560286	0.538929	0.374094	0.699318	1.244238	1.420673	0.747552	0.756554	0.522343	0.592708	0.499297	0.591614	0.206625	0.462857
LOC_Os01g12400	6.308602	6.514083	6.744914	5.435543	6.515166	6.952302	8.427025	4.609228	4.11366	3.482609	5.464293	6.183805	4.861274	5.425634	4.670119
LOC_Os01g32870	16.341254	18.540414	20.388319	13.970605	24.574688	17.247789	12.853321	13.362048	15.530502	17.260671	11.141666	13.826918	11.537298	14.921166	13.908403
MSTRG.13064	0	0	0.258108	0.299172	0.582495	0.124306	0.11067	0.459474	1.478982	0.447471	0.146736	0.063822	0.37059	1.026502	0.375342
LOC_Os06g40510	65.925629	59.227867	81.951584	49.700577	100.367889	104.027779	95.946266	68.035416	28.225517	72.589142	85.559723	95.043953	67.432137	82.541893	60.119289
LOC_Os01g73024	1.290658	0.449534	1.049443	0.770713	0.614507	2.391849	0.793311	1.801857	4.881189	1.568039	2.724521	1.184474	1.514096	1.570183	1.477829
LOC_Os01g44170	0.410659	0.428322	1.2036	0.595975	1.194921	0.649338	0.399081	0.831699	1.523689	1.608414	0.449698	0.79455	1.113856	1.557016	1.378644
LOC_Os01g48650	0.295617	0.397596	0.863299	0.362622	0.594398	0	0	0	0	0	0	0	0	0	0
LOC_Os07g30170	5.99403	5.104446	5.587709	6.204887	7.218012	6.187934	4.64355	7.749556	16.580076	6.651259	3.643956	4.137875	4.368042	6.621862	5.543426
LOC_Os02g08300	4.40298	4.653062	7.072062	6.257575	7.960155	5.512803	4.419352	5.610843	8.752611	15.183036	2.950131	4.528219	5.274375	8.03099	11.436483
LOC_Os06g50930	1.060376	2.527349	1.808991	2.794061	0.273641	1.352603	1.863038	31.355348	77.151409	7.801626	1.544835	1.201305	5.617183	5.476983	5.03388
LOC_Os11g34760	3.122195	2.224505	3.964555	2.642118	4.676963	1.123082	0.69992	0.771615	0.888619	1.060929	0.250168	0.584806	0.347921	0.296868	0.617054
LOC_Os01g43680	29.551456	22.149828	35.797768	25.111962	39.444704	28.760755	16.936638	16.342227	18.494049	19.849308	24.50983	24.609744	22.720588	25.459839	23.484072
LOC_Os04g56100	4.299638	5.517144	5.071684	6.21663	4.211627	5.557474	5.997934	8.335053	30.061457	6.784697	4.213622	4.840539	6.000007	10.315777	7.979147
LOC_Os01g02770	3.463542	2.283168	3.43772	1.59664	4.020763	0.108549	0.041797	0.065405	0.095643	0.086231	2.673835	3.541376	2.131526	2.458205	1.590299
LOC_Os09g03939	1.547561	3.036296	1.334855	2.10819	0.253403	1.615504	1.78204	1.180868	5.215932	0.633555	1.024492	1.113631	2.008342	4.202689	1.342976
LOC_Os03g01990	13.862303	9.026069	13.283511	9.347653	15.485612	23.058952	16.96986	13.659846	9.062641	15.971535	17.926987	13.686367	8.882798	13.867448	11.646254
LOC_Os01g08510	42.371773	70.525146	52.841	86.521835	18.63615	14.168107	26.355772	41.108253	41.471355	26.938473	20.320913	22.127304	50.388939	25.512257	31.167755
LOC_Os04g31610	0.324396	1.59087	1.200346	2.757976	1.088022	1.418827	1.742338	9.803664	12.354984	4.06394	0.139388	1.009591	5.162675	3.545475	4.074631
LOC_Os09g13570	54.916862	66.668541	91.518326	54.050701	99.655014	49.340034	56.976715	45.635593	21.20999	44.49231	51.529339	72.865257	51.315708	58.160305	45.086445
LOC_Os10g03440	1.73858	0.486523	0.056151	0	0.13256	3.788511	1.248803	0.242757	0.395517	0.218671	0.687243	0.396316	0.091092	0.118943	0.110325
LOC_Os02g01100	5.503117	6.727981	6.135159	6.66151	4.705835	5.993489	4.383983	7.608457	31.51334	9.599654	4.935933	5.5306	9.876204	9.353579	8.935378
LOC_Os02g06330	28.51952	16.403635	10.238882	11.224485	9.657864	41.697765	24.753799	16.680815	11.361465	14.395276	30.041832	23.094664	15.189975	12.014276	14.93327
LOC_Os02g44820	55.998172	33.933549	26.078389	26.697084	28.714916	45.754038	35.249423	33.001057	32.900696	19.419478	16.526464	23.337009	21.019348	18.432995	26.894706
LOC_Os11g12710	0	0	0	0	0	0.221664	0.181707	0.371539	0.689341	0.504191	0.219994	0.137443	0.334392	0.535925	0.429998
LOC_Os04g04950	0	0	0	0	0	0	0	0.052256	0.563502	0	0	0.024731	0.349477	0.764279	0
LOC_Os02g58300	3.289216	3.274953	5.251894	3.413494	9.70143	1.482164	2.676689	2.096127	1.018766	3.184689	1.911522	2.408268	1.97292	5.344733	4.151278
LOC_Os08g44400	168.376043	206.533203	174.002498	193.302269	151.87006	148.57511	199.58756	212.58889	81.113389	130.290569	202.969953	198.547501	203.598416	128.592081	157.366086
LOC_Os08g10260	1.0952	1.017797	1.571468	0.82076	0.532994	4.117446	1.969442	0.983181	1.31478	0.804604	2.002364	1.430729	1.955459	0.76147	0.687165
MSTRG.28096	0.287665	0.385078	0.681472	0.89002	0.582886	0.706666	0.396063	0.293856	0.633647	3.233519	0.393959	0.96058	1.160345	1.182784	2.518054
LOC_Os10g42830	15.575445	10.86438	13.063829	9.346624	13.407313	21.345278	18.665737	12.862939	22.921032	16.397224	19.631851	15.120694	13.871781	20.156515	13.425186
MSTRG.17314	4.657178	4.283455	3.709561	3.100402	2.892678	4.201891	3.502687	3.563994	1.714552	2.483564	8.998454	9.627195	6.419465	6.708607	5.257385
LOC_Os04g53680	41.052277	39.630116	38.139595	29.563896	60.925587	52.485394	50.654095	52.1311	25.665527	46.03825	51.029922	60.754803	36.440704	49.201622	44.581341
LOC_Os11g35410	0.761514	0.65072	0.339821	0.287498	0.309463	0.594143	0.34949	0.380713	1.127346	0.436536	0.47818	0.309529	0.260081	0.320845	0.470671
LOC_Os05g33940	45.029316	39.846821	31.416893	29.369711	30.114365	63.605762	48.644527	28.661678	27.873388	29.215162	70.949898	54.992928	44.416042	33.215115	29.671173
LOC_Os01g09640	7.261411	9.451928	6.727072	5.223139	13.632957	13.500589	13.490155	6.352476	12.370086	9.095618	12.85156	12.221895	8.044418	9.515197	8.239015
LOC_Os01g54190	9.582073	13.11071	18.77183	17.25811	17.705862	5.244659	13.659558	15.822236	14.312946	21.77416	2.272259	3.164319	5.005592	6.914383	11.64438
LOC_Os03g36080	8.06559	9.989704	3.977975	6.044226	4.040332	7.163387	6.129453	6.370338	10.2462	4.192644	5.738021	3.637787	7.006421	4.081265	3.827917
MSTRG.18558	1.574299	1.410472	1.000863	1.359141	0.885813	0.846285	1.09483	1.12187	2.981431	1.343388	0.814455	0.815015	1.303757	1.170733	1.354762
LOC_Os06g36920	0.808319	1.070139	0.42716	0.377333	0.755444	0.27542	0.299075	0.329603	0.068979	0.173859	1.206428	0.545513	0.463809	0.406895	0.329247
LOC_Os06g05420	4.390443	1.439763	1.231653	0.663273	2.282919	0	0	0	0	0	0	0	0	0	0
LOC_Os03g22270	54.435567	254.444765	460.425021	563.534908	396.512243	90.923851	191.617321	469.418449	500.896443	517.803239	64.209616	169.411176	363.431121	418.970066	494.325205
LOC_Os01g05760	2.644029	3.586295	1.438219	3.672557	0.271076	2.390868	0.975362	1.812854	10.525643	3.912936	4.839888	2.513062	11.016623	2.905539	6.477877
LOC_Os02g24205	3.178536	1.758284	2.260939	1.126882	1.511704	2.69181	1.962817	0.913426	1.194376	1.355429	3.553149	3.878898	1.492761	1.738189	1.393494
LOC_Os01g07890	6.061473	4.81632	2.844449	2.07058	0	3.818655	3.607388	0	3.057092	1.053869	2.563075	2.985893	2.537866	1.785124	1.23082
LOC_Os02g51680	0.685523	0.907116	0.213855	0.758883	0	0.136503	0.15755	0.152514	0.389814	0.277563	0.211332	0.129245	0.34608	0.32643	0.189631
LOC_Os02g32730	70.535706	58.134583	83.948891	50.674446	86.05471	102.040825	82.373238	61.142986	42.268009	64.383995	98.255333	102.800224	70.852966	84.48909	61.597576
LOC_Os01g51610	0.30544	0.077922	0.311194	0.165161	0.407785	0.320571	0.331738	0.237712	0.308593	0.596856	0.721525	0.481419	0.296378	0.741989	0.451888
LOC_Os01g70250	0.48034	0.498414	0.629008	0.362318	0.454769	0.733632	0.588967	0.604206	1.226523	1.095511	0.474571	0.530604	0.645768	0.417994	1.054954
LOC_Os01g56230	20.756308	19.755145	23.873057	20.972002	30.140279	27.302283	17.017725	23.842787	19.516139	20.087552	13.042998	16.052742	17.011182	18.507104	16.980387
LOC_Os01g12130	13.418221	6.137686	2.9185	1.63114	3.041919	15.137566	11.242989	2.101807	0.133964	1.566192	17.43181	13.777105	4.707415	1.099139	2.508231
LOC_Os01g41930	1.437012	1.784638	1.847986	1.927876	1.530905	0.398849	0.132923	0.125076	0.166375	0.10937	0.210343	0.243438	0.201977	0.120544	0.17487
LOC_Os03g13640	1.281301	1.846187	5.510405	1.742588	4.652124	1.295881	1.691253	2.993237	2.151084	4.948858	1.022587	1.843871	1.649038	3.773961	5.719765
LOC_Os06g02000	1.31108	2.228807	1.287322	2.694447	2.064361	1.818347	1.583695	1.300683	2.366807	1.540771	1.863951	1.30534	3.100944	2.061469	1.822603
LOC_Os03g05806	4.682838	5.203391	6.871348	8.875701	3.149336	2.497001	1.755155	1.871317	5.046171	3.509934	1.892718	2.231265	2.508264	6.701454	4.578505
LOC_Os03g31880	0.179609	0.255463	0.058169	0.032877	0.016504	0.391047	0.306939	0.104741	0.140084	0.173769	0.226841	0.136442	0.121952	0.037875	0.072337
LOC_Os03g05800	142.898424	147.726599	121.783023	92.980559	152.656671	91.190751	125.636818	153.052289	50.21347	86.630718	119.538334	129.243668	111.135846	103.350339	110.827256
LOC_Os06g06780	12.997119	34.107239	22.681265	50.451046	2.792071	6.10078	9.234037	11.047168	72.062416	17.347063	7.521517	6.168456	19.452621	46.201992	18.029022
LOC_Os05g35470	8.372437	10.339366	7.16021	13.94988	4.674547	3.145316	3.336153	3.978996	10.330049	4.471877	4.368255	4.350532	5.296018	7.411039	5.503495
LOC_Os01g35030	0.564495	0.979384	0.873209	1.676285	0.360093	10.258913	9.721116	6.364967	4.6488	9.67785	8.484024	7.16112	8.228593	4.877397	5.714102
LOC_Os06g33720	1.782194	3.028478	0.759331	0.893394	0.146506	0.730015	1.734565	1.924519	3.604952	0.621279	1.173825	0.932347	1.923511	0.902944	0.639224
LOC_Os03g48380	13.001927	16.863575	15.450435	25.215097	9.036136	11.978323	9.617153	29.079386	59.300793	20.049442	10.161241	7.924096	19.760593	27.027399	19.562891
MSTRG.16588	1.741191	3.81181	2.920339	3.375137	1.412278	3.016903	2.121987	1.551708	3.287489	5.233381	1.937934	2.521466	2.908568	2.370872	3.865505
LOC_Os02g30140	0.770507	0.652658	0.57267	0.427968	0.265254	0.726156	0.343221	0.377712	0.677717	0.689454	0.392369	0.366853	0.491359	0.395819	0.431292
LOC_Os12g43870	4.592505	1.454539	2.203639	1.766994	1.978769	20.644341	9.700693	3.124747	2.64503	3.233675	10.601777	6.266521	2.822579	2.685794	1.294829
LOC_Os03g56250	4.616616	4.593004	11.654124	9.848498	11.381377	21.545712	8.791245	10.3213	11.763203	15.460592	9.193722	7.448051	11.351015	21.322521	11.109288
LOC_Os04g34270	6.164815	3.199368	7.185856	2.001115	2.325558	25.222946	4.528033	2.793501	3.432839	5.16319	9.489226	11.900766	7.024772	10.425071	5.71899
LOC_Os06g43090	3.008356	17.858686	11.537385	15.636756	1.590985	3.392891	4.075611	6.121448	36.209301	44.209091	5.184767	11.521792	20.718159	37.862537	58.162193
LOC_Os08g03630	18.803701	28.680006	15.655451	30.124769	1.894243	2.694195	12.776777	14.13714	10.072755	6.87677	5.123789	4.863498	19.524923	5.744596	6.190506
LOC_Os03g29360	5.678582	11.44737	6.657419	7.388432	1.687028	2.340852	3.962979	2.363271	2.50341	1.357435	1.50283	2.571061	1.542922	1.240438	1.559091
LOC_Os02g15750	271.499939	291.431305	168.247421	310.700378	94.602325	136.001297	295.615448	230.509598	238.529236	234.993088	417.405304	261.126862	337.499542	180.955185	244.677368
LOC_Os07g33630	3.33266	5.649774	4.951215	5.849773	2.119454	3.503249	3.563169	4.918885	19.073999	9.105193	2.396255	2.832584	5.722542	8.670986	7.961492
LOC_Os02g51020	192.442551	167.738037	173.396378	168.206696	219.752213	110.357124	120.04557	110.106041	78.965919	101.114944	154.013489	162.395309	124.255394	136.538666	98.620361
LOC_Os02g51350	12.294879	27.027527	53.103275	48.989563	35.778023	32.890244	26.861263	45.709282	31.182301	40.845898	29.59836	33.468281	52.686115	51.548161	54.735371
LOC_Os06g29250	4.363603	4.070437	2.720766	2.118178	1.345392	0	0	0	0	0	2.770632	3.976477	2.576296	2.567938	3.22257
LOC_Os08g29760	0.672765	0.613555	0.703111	1.371896	0.211699	0.481999	0.342293	0.858268	11.770787	4.29048	0.812251	0.746758	2.511734	1.893056	4.54631
LOC_Os03g27350	6.869834	5.994344	6.337817	6.286884	5.661325	1.913806	1.975711	2.1002	4.206723	2.863885	1.331906	1.21675	2.051418	2.213461	2.76527
LOC_Os01g74200	0.49729	1.048958	1.194797	0.90511	1.804374	1.469757	1.208521	1.058671	2.97222	1.430315	0.944705	0.927413	0.773387	1.606126	1.289245
LOC_Os08g43120	0.05445	0.072146	0.107172	0.190725	0.175787	0.233255	0.138171	0.153189	36.10881	0.378782	0.146187	0.179156	0.199362	0.030224	0.26872
LOC_Os02g45540	38.727444	33.346687	54.714977	32.199661	58.713524	76.666245	57.70591	47.624302	37.527771	55.442692	58.355461	68.270988	45.392536	61.75996	49.516739
LOC_Os05g34700	0.078656	0	0	0	0	0	0	0.101464	9.217597	26.870956	0	0	0.033925	0	14.146009
LOC_Os03g16090	9.242598	8.337871	8.272671	10.45678	8.012798	10.662923	7.808435	7.78272	7.477999	5.341837	9.618765	10.0285	11.233981	9.101069	8.50946
LOC_Os04g48020	7.214053	4.677767	2.79375	2.044679	3.365832	2.756563	2.846574	1.516983	2.409446	2.129864	3.207335	3.134038	1.613217	1.905308	2.070982
LOC_Os07g03060	0.175842	0.304741	0.100952	0.174938	0.12392	0.161428	0.247776	0.458341	0.79201	0.364437	0.116819	0.186162	0.41215	0.143854	0.101417
LOC_Os10g01100	4.371424	2.975003	3.568533	2.395373	1.280294	7.687679	4.461983	4.331194	4.695083	2.484887	2.456604	2.628388	2.969339	3.053531	2.126535
LOC_Os04g24110	3.247488	4.343246	0.812695	1.779812	0.095807	0.87514	1.586308	2.580893	5.668474	0.626143	2.349146	1.115292	2.682574	1.232392	0.790965
LOC_Os09g36619	0.261688	1.004451	0.757698	1.153064	0.36711	0.223731	0.323958	0.582119	1.878338	1.661362	0.420195	0.41882	0.743275	0.582356	1.491082
LOC_Os11g03780	0.586822	0.436528	0.624908	0.581898	1.100987	1.353877	0.703669	0.234492	1.473655	0.754852	0.47088	0.814443	0.907858	0.912205	0.74184
LOC_Os03g59570	0.269503	0.474453	0.981358	0.101657	0.559168	2.00284	1.041167	1.103396	0.315264	0.521354	1.208799	1.239211	1.093464	0.346666	0.72792
LOC_Os04g34180	0.347119	0.136044	0.300706	0.113821	0	1.954257	1.236123	1.395159	1.267091	0.635119	1.454858	1.131692	0.644293	0.742366	0.611073
LOC_Os10g21212	4.659226	2.607478	3.64401	3.841627	10.801577	3.626516	3.880952	3.824481	4.590277	6.831028	4.003731	5.764319	4.659219	12.155515	15.740327
LOC_Os02g16490	4.785468	4.029154	3.930896	3.942302	4.423558	0	0	0	0	0	0	0	0	0	0
LOC_Os10g40324	0.055597	0.134083	0.048851	0.084192	0.010539	0.036777	0.017782	0.088763	0.376593	0.400077	0.025442	0.0107	0.146156	0.225905	0.15469
LOC_Os03g10440	0.016662	0.064277	0	0.019964	0.067544	0.086567	0.076112	0.065995	0.184898	0.211877	0.050288	0.036849	0.074984	0.133711	0.480836
LOC_Os10g21332	2.338778	1.871078	3.318181	3.151612	4.372724	2.03723	2.023239	3.233414	1.953663	3.363598	2.587571	3.019588	2.768388	4.92768	3.944228
LOC_Os09g24590	3.68686	2.776881	2.71461	2.966573	0.195321	2.257096	0.449097	3.805138	27.735004	5.20936	1.4484	1.584549	4.148226	10.503585	5.53047
LOC_Os03g21210	1.356089	2.927962	6.407348	15.69622	2.586032	1.405704	2.664852	4.327191	9.19862	16.728052	1.092292	1.13995	3.795067	2.771032	20.059435
LOC_Os11g29900	24.977789	16.20985	30.736796	17.501585	36.566154	36.73967	25.588947	32.830786	22.01243	28.685841	30.921354	37.749561	23.934975	37.599392	29.974041
LOC_Os10g42780	195.645647	123.239422	244.187606	129.959163	243.935269	298.259792	130.588182	115.301851	89.607699	103.857358	151.964978	221.927779	122.775037	205.092575	150.238656
LOC_Os06g05590	0.024964	0.052244	0.050152	0	0	0.049998	0.065363	0.075833	0.126152	0.654733	0.051029	0.021686	0.121066	0.283834	0.162645
LOC_Os09g31482	30.397083	24.577113	34.119103	29.879316	46.449935	40.878713	19.496055	23.634964	15.70533	17.593655	17.558071	14.76877	17.397688	15.337291	12.405857
LOC_Os06g04640	5.452561	5.865176	8.182521	7.524977	9.993195	5.270382	5.493142	8.508849	12.976846	11.789066	4.564782	5.676815	6.780224	9.877416	10.423495
LOC_Os05g51040	0.424507	0.212476	0.140017	0.142166	1.205257	0.664495	0.222929	0	0	0.367928	1.074259	2.483224	0.18933	1.452081	0.78204
LOC_Os06g35490	0.029195	0.018692	0.104316	0.068483	0	1.948543	1.50589	3.386789	0.755706	2.345639	0.019715	0	0.102214	0.091253	0.167759
LOC_Os05g15140	3.597596	4.566148	4.06056	5.794304	3.058169	3.67776	3.36485	4.201302	10.217282	6.619208	2.400212	2.720416	4.723512	4.828629	5.319113
LOC_Os03g60760	0.333344	1.177034	0.502569	1.30341	0.098792	0.623068	1.672266	0.79232	6.125286	1.805707	1.264769	1.246045	3.124156	7.464961	2.535705
LOC_Os02g12650	14.225857	14.062171	22.377415	19.835121	29.306845	23.067326	10.594478	18.187331	35.607063	37.043511	7.8295	13.235786	15.656186	24.933498	25.15032
LOC_Os10g25430	83.498795	59.06242	104.701721	68.037491	149.792709	86.41732	74.706398	45.360714	33.758163	62.222862	94.054161	109.664223	64.033005	96.674019	61.36639
LOC_Os05g50850	15.221204	22.476894	8.349853	17.17135	9.855207	19.978815	20.679657	25.91534	14.883039	13.269506	12.186158	15.210645	16.667686	10.887594	12.196136
LOC_Os02g45830	0.544539	0.176266	0.321699	0.380496	0.59006	2.79293	1.774908	3.102014	1.878005	1.432289	1.78439	2.279431	1.805203	1.545384	1.609049
LOC_Os04g30030	10.212922	1.296209	12.833404	3.256651	7.153245	9.531708	5.294916	1.80189	4.814044	4.163212	0.708206	0.668776	0.367434	0.587049	0.3995
LOC_Os01g46020	4.506858	2.780755	4.240143	3.513522	7.846301	6.052631	3.103001	2.516349	1.723966	3.647015	4.873621	5.885317	2.266125	6.509886	4.435948
LOC_Os07g04040	0.184925	0.114252	0.414655	0.337372	0.085776	0.76823	1.237194	0.24241	0.372391	0.246446	0.626092	0.848038	0.199555	0.16919	0.385108
LOC_Os12g02570	17.596966	14.71724	15.420338	16.477792	12.737577	1.808366	1.396674	1.264402	2.269921	1.609243	17.026178	13.298881	16.912985	12.304095	15.427178
LOC_Os01g04430	0.337811	0.266295	0.379186	0.681077	0.336786	2.429172	1.236345	1.378266	2.14692	1.799147	0.932751	0.914567	0.669192	0.853923	0.781801
LOC_Os04g02000	17.01276	15.325971	26.379626	18.263291	31.381679	14.253049	13.375183	13.596095	18.124147	18.849428	10.685461	14.481974	12.139587	14.254999	16.692936
LOC_Os10g41490	4.753513	4.124704	6.056833	6.029219	5.663765	4.051287	2.476668	4.806024	20.352986	4.04012	1.612906	2.153562	4.153355	7.94065	6.668561
LOC_Os09g38755	1.538148	1.256907	1.323227	1.806219	1.26039	1.28792	0.98121	1.169483	2.745883	2.989721	0.910685	0.77048	0.958645	1.139265	1.486049
LOC_Os06g10170	0.676675	0.979211	1.690793	3.684901	0.160368	0.071076	0.141742	0.959579	10.762882	1.51104	0.21261	0.103749	2.076405	3.793332	1.468449
LOC_Os12g05750	0.108457	0.166263	0.226465	0.181563	0.055684	0.097159	0.121815	0.116121	0.61868	0.826155	0.086913	0.110365	0.224833	0.308279	0.466597
MSTRG.33174	0.601719	0.458414	1.020233	0.919314	1.132961	1.104085	0.71996	0.825441	0.588618	0.612934	0.817109	0.642305	0.650698	0.617543	0.47486
LOC_Os03g21960	0.150916	0	0.054358	0.144471	0	0.255172	0.480539	0.227826	0.503276	0.271165	0.158714	0.254861	0.542388	0.51933	0.893272
LOC_Os03g21964	4.272663	2.612606	2.692907	1.662326	2.439421	4.986279	2.793157	3.0726	2.39993	2.198432	2.137558	2.018348	1.974209	2.306879	1.302564
LOC_Os02g18980	1.832545	1.360269	0.277063	0.268405	0	0.14185	0.162512	0.6565	0.567335	0.057873	0.727134	0.158018	0.463974	0.278499	0
LOC_Os01g08250	0.035467	0.012804	0	0.03429	0.00791	0.034818	0.028159	0.021641	0.238479	0.482389	0.011993	0.00739	0.016401	0.020414	0.522579
LOC_Os04g31630	3.979704	3.377476	3.305869	1.658572	1.015426	7.267828	6.239334	6.25619	8.587248	2.712203	4.390929	3.903892	9.817241	5.07608	5.340549
LOC_Os01g66740	0.480207	0.097225	0.161422	0.088303	0.041949	1.117842	0.299486	0	0	0.136774	0.135738	0.474863	0.05242	0.088482	0.10853
LOC_Os02g20970	8.158534	9.563401	13.702872	7.650307	11.840073	17.550264	12.484733	7.746097	11.798194	8.875448	13.944869	14.716789	7.904885	12.096528	5.713695
LOC_Os04g58180	0.670043	1.323425	1.367961	2.54394	0.437483	0.611452	0.468848	1.252319	6.592656	7.634134	0.19753	0.297543	1.415269	1.714062	10.136537
LOC_Os02g10760	0.67535	0.739897	0.551034	0.583136	0.629239	0.810499	0.478872	0.640237	11.92136	4.045452	0.564965	0.655072	0.646818	0.404612	4.564925
MSTRG.23100	0.043918	0.031567	0.043461	0.020302	0.131803	0.094246	0.074315	0.061903	0.115897	0.537174	0.115575	0.082549	0.209458	0.074115	0.116301
LOC_Os03g14630	0.861135	1.656067	1.551316	1.061547	1.940868	0.887207	4.633851	3.505614	1.243127	3.824902	1.254477	2.19297	2.608193	0.911229	2.346365
LOC_Os01g60740	0.522209	0.348912	0.603952	0.635427	0.038938	0	0.037284	0.088488	12.255726	21.642967	0.71107	1.915442	10.124685	0.705548	20.912104
LOC_Os06g01960	3.597852	2.812711	0.711729	1.295644	0.024283	0.728833	2.332217	2.580223	10.128433	1.402511	2.641909	1.693795	3.08022	3.181911	2.633434
LOC_Os06g01966	6.269666	13.91302	4.605011	7.466607	0.147404	3.227272	7.654654	11.431362	10.218982	5.917607	4.89527	5.539009	11.910654	6.589364	9.08832
LOC_Os09g16920	2.319374	2.46705	1.212002	1.548591	0.782469	1.942936	3.084772	5.45893	12.984941	19.53993	1.730401	1.119868	2.11836	2.034249	16.560106
LOC_Os10g35840	517.114807	532.583923	393.465332	545.125671	285.214661	343.08255	529.66626	422.895111	335.739288	417.891541	585.366089	423.167786	557.603638	409.033417	490.499512
LOC_Os08g44360	1.040105	0.907555	2.063457	3.796227	1.327865	1.407052	0.376015	1.63122	8.839918	37.319744	0.512264	0.535422	2.728406	3.553025	10.543953
LOC_Os07g41694	26.297483	25.725105	20.35099	20.33787	12.251062	34.622734	27.76339	24.529907	31.896059	20.265034	29.18499	25.755987	29.867737	21.00305	21.315456
LOC_Os10g39170	0.347929	0.462817	0.043055	0.179508	0.101002	0.085502	0.067728	0.170969	1.828413	1.217984	0.156359	0.092671	0.318805	0.434494	0.926157
LOC_Os03g18020	15.606716	18.813982	14.92249	25.141104	8.478471	5.789129	9.515885	13.039535	16.943132	9.04737	11.348818	11.311499	13.344097	15.906213	9.198102
LOC_Os04g45700	0	0.109686	0.696682	3.333747	1.121783	0.023426	0.188931	2.806402	1.419472	0.557675	0	0.05036	1.580799	0.766994	1.116341
LOC_Os07g10970	1.918786	1.781596	1.169807	1.263042	0.855267	0.290277	0.21724	0.19631	0.354086	0.224522	0.255852	0.169141	0.474019	0.160732	0.15878
LOC_Os09g26350	0.748648	0.761524	0.384998	0.197429	0.134988	4.622814	2.296829	1.912006	1.957627	1.925793	1.15545	0.496211	0.738923	0.264928	0.807181
LOC_Os04g54080	0.889728	0.636652	0.639523	0.912571	0.766905	1.459974	0.990962	1.338651	1.826232	1.393285	0.563752	0.540823	0.863155	0.603626	0.675954
LOC_Os03g22730	2.069339	2.691005	3.48702	4.604558	7.573493	3.538191	1.215618	2.689446	5.050407	12.98111	2.344418	2.970799	2.170049	5.273768	6.336515
LOC_Os03g10790	2.581934	1.391228	2.338466	2.363166	3.738669	4.533442	2.191174	3.504772	6.248537	4.68283	1.509422	1.789557	2.609218	3.685715	4.547379
LOC_Os08g02390	17.120577	17.578695	13.495693	20.628149	6.434739	9.161307	9.423835	6.656751	8.46595	7.462254	11.215537	11.180941	7.339652	8.806896	5.53283
LOC_Os01g53420	1.03951	0.68964	0.461885	0.484643	0.210948	4.553246	1.481332	2.070173	1.817569	1.07397	3.731549	3.367693	4.073252	3.616432	2.452677
LOC_Os12g08800	3.798465	6.313002	3.79621	5.66366	4.494706	1.000992	2.066738	1.785282	2.193518	3.486737	1.112586	1.400042	1.972762	1.809256	1.875218
LOC_Os04g58980	0.0262	0.107423	0.230937	0.376065	0.365933	0.075806	0.186817	0.139261	0.708284	0.643315	0.069022	0.15038	0.458361	0.289983	0.821068
LOC_Os12g34880	18.14673	21.298281	24.545774	33.75935	6.297051	10.006971	12.209377	17.370098	14.090961	11.893382	10.348275	10.668062	18.635571	11.281713	13.746289
LOC_Os06g03860	22.925162	38.048145	39.451957	40.195027	37.951049	49.151998	52.150005	63.130004	62.189351	46.874746	41.920045	62.326095	54.876681	50.577692	50.721741
LOC_Os02g11960	8.260939	4.725024	9.111437	4.275248	9.234091	12.565624	7.952758	6.703663	3.938253	6.299208	2.57523	3.003001	2.972404	6.059701	1.747545
LOC_Os05g42230	21.483503	15.917302	16.701752	12.806791	17.306284	24.168079	15.522157	11.599968	12.528594	19.090776	21.371233	24.120878	13.177742	21.333107	16.229177
MSTRG.33520	0	0	0	0	0	0.56019	2.588609	1.151102	0.805229	1.544856	0.753173	1.01044	0.639216	0.259341	0.557292
LOC_Os10g36710	1.128254	0.927302	1.771453	1.404567	0.704767	1.139379	0.910497	1.595459	3.518578	2.818118	0.552468	0.626537	1.307892	0.734915	2.616944
LOC_Os07g07715	42.639862	61.30513	25.022417	41.636429	3.486228	0	0	0	0	0	0	0	0	0	0
LOC_Os03g50780	0.166308	0.09074	0.119806	0.093863	0.068507	0.064396	0	0.09473	0.308359	1.760362	0.02181	0.048417	0.132358	0.048673	0.950647
LOC_Os02g55910	11.422806	13.791571	33.314989	31.882728	27.096458	16.738071	18.048421	23.565116	30.211228	25.306062	15.795445	13.651544	29.137645	23.476913	39.998797
LOC_Os06g12600	26.819418	30.270428	31.238184	35.646034	24.928915	23.534702	28.264587	29.105549	22.814507	24.89699	26.241789	25.998787	30.727934	25.061737	28.198195
LOC_Os01g48320	4.321097	3.783991	4.05793	3.590734	2.481789	8.54251	4.965678	4.210299	5.997353	5.611239	6.610721	4.789109	3.704105	4.133785	4.377685
LOC_Os04g39060	5.760705	8.420019	7.849838	9.910967	5.159952	2.557575	2.614919	1.909378	5.953947	3.475981	2.116552	2.894827	3.194021	6.266404	4.91586
LOC_Os08g39380	1.220152	1.211217	1.408116	0.79768	0.71061	2.141323	1.910912	1.378743	2.888943	2.375806	0.58481	1.357245	1.125156	1.11563	1.328315
LOC_Os02g28340	0.345896	0.623325	0.282743	0.042781	0.156276	0.564724	0.420116	0.225754	0.723024	0.431007	0.971997	0.775498	0.402651	0.12738	0.139745
LOC_Os03g23950	17.028858	20.041903	26.191053	25.689602	24.003792	38.464401	26.492104	35.235439	80.240685	75.836159	17.674673	25.367662	32.334099	44.478588	57.326397
LOC_Os05g03450	0.289275	0.390087	0.068035	0.342351	0.079854	0.184425	0.133707	0.117368	3.788448	0.436486	0.078675	0.09313	0.266212	0.345566	0.261945
LOC_Os05g35570	1.151301	2.470397	1.579868	1.692734	2.497207	0.964888	1.660385	1.983203	3.732482	5.04132	1.092008	1.632003	2.360442	1.527461	5.403337
LOC_Os02g20190	2.650883	1.511399	2.143472	1.971986	1.505287	3.420153	1.28371	2.872177	1.356036	2.552304	1.763133	2.414139	1.869021	4.292364	2.684618
LOC_Os03g11450	0.890943	0.693382	1.548369	1.062137	1.496982	1.039616	0.446792	0.94161	2.776208	1.764627	1.070959	0.566517	0.777652	1.383537	1.598658
LOC_Os03g57780	0.843486	0.728231	0.784459	1.269613	1.039012	0.781256	0.692592	1.379707	7.406344	5.430832	0.977956	0.794269	1.446359	1.261274	10.273589
LOC_Os01g61900	2.116706	2.632289	1.959137	1.599594	1.293735	2.10086	2.201793	1.537442	0.884539	1.11671	1.312476	2.045122	2.112232	1.430537	1.883376
LOC_Os03g20600	0.142636	0.406529	0.946239	0.544685	2.481677	1.226432	0.694081	1.119314	4.632291	2.218539	0.022574	0.054547	0.439263	0.783924	2.27486
LOC_Os02g13520	0.271099	0.767586	0.286936	0.454941	0.380175	0.231668	0.430828	0.406431	3.154467	1.144318	0.490508	0.37107	0.942551	0.517195	1.035382
LOC_Os02g52180	1.081534	0.520293	0.35897	0.287564	0	0.837847	0.324738	0.203761	0.306432	0.080448	0.422952	0.425463	0.434165	0.30332	0.18171
LOC_Os07g33050	0.660436	0.547906	0.385152	0.344096	0.255448	0.393527	0.448036	0.22894	0.194527	0.255162	0.326413	0.225217	0.14784	0.326041	0.272795
LOC_Os02g49860	0.996632	1.097834	1.736867	2.185813	2.196394	1.478326	0.500034	1.917429	5.823678	0.875548	0.690943	0.576861	1.146584	2.272485	1.516754
LOC_Os02g18515	0.44383	0.609923	1.041907	0.695437	1.056527	0.013103	0.024142	0.040545	0	0.018398	0	0	0	0	0.019531
LOC_Os10g22039	23.012561	29.265924	28.752363	49.247723	12.522144	12.287702	9.703127	20.428591	53.110497	30.982283	6.482734	8.948694	9.241805	20.224678	20.127483
LOC_Os01g68770	27.843943	52.841351	48.693825	81.676178	35.112324	10.188227	25.638674	115.551773	118.082939	75.283791	23.793264	28.386463	63.198708	48.572727	63.126163
LOC_Os04g52970	3.979884	3.902714	3.823701	3.635425	2.631311	7.056967	3.584241	3.206462	2.992742	2.762193	3.309769	3.478573	4.678982	3.124466	3.274897
LOC_Os03g52490	4.86024	4.539835	5.611804	6.369248	6.242079	4.866181	3.321595	4.025799	12.993649	18.241301	3.207659	3.801282	4.757513	9.63006	13.636843
LOC_Os03g62110	58.066242	48.731552	58.603085	44.971867	79.682167	41.219818	39.390202	35.308632	24.430357	43.818233	51.350201	51.657284	37.549938	49.111698	42.862198
LOC_Os01g55280	1.887691	1.674547	1.562429	0.676765	1.219622	1.258071	1.589691	1.22185	3.544655	4.324068	2.178859	2.344756	1.852361	1.749118	4.40821
LOC_Os02g52450	11.766869	15.170864	10.506722	17.607593	6.890173	4.531765	6.194079	6.036929	18.24657	3.491784	4.928226	3.385242	7.501141	9.442521	4.925894
MSTRG.52	0.558311	0.668851	0.960486	0.831674	0.844602	0.012882	0	0	0	0	0.237266	0.574738	0.809148	0.611403	0.897822
LOC_Os02g32020	1.217688	0.53154	0.395778	0.493633	0.89676	2.43366	1.324454	2.217866	3.547295	1.882617	0.896261	0.953888	1.989737	0.934184	1.761083
LOC_Os11g47210	0.113961	0.127149	0.155606	0.046286	0.037806	1.356557	0.546327	0.20774	0.100349	0.344802	0.487282	0.903906	0.173806	0.240423	0.069997
LOC_Os03g15220	0.052021	0.210939	0.124387	0.238664	0.060588	0	0.521827	0.408241	1.301409	0.437298	0.059103	0.208259	0.490634	0.368693	0.367723
LOC_Os10g40990	4.340637	3.131766	3.042825	2.476661	2.386355	6.982842	5.628862	3.885412	3.433691	2.875875	5.110401	4.879405	4.838763	2.801112	3.852409
LOC_Os12g28590	0.589789	2.921701	4.014721	7.829362	11.059315	1.96553	1.23989	2.75884	10.510791	7.421491	0.058102	0.337415	3.121224	4.917687	9.313988
LOC_Os01g42000	0.201912	0.382643	0.091332	0.386443	0.155396	0.089996	0.179239	0.16314	0.510823	0.313016	0.098513	0.142209	0.14938	0.314519	0.225343
LOC_Os08g37456	0.185931	0.153311	0.104745	0.317592	0.300898	0	0	0.044934	0.72555	0.321611	0	0	0	0.490066	0.454497
LOC_Os03g42464	6.045666	6.037266	8.013314	3.769787	8.98007	5.323801	2.446914	1.258848	2.439572	1.753395	2.732647	3.640659	1.964954	3.388714	2.192385
LOC_Os01g12930	0.053202	0.077257	0.106571	0.099599	0.039608	0.101681	0.101409	0.330646	0.069198	0.121398	0.132676	0.18325	0.142142	0.060492	0.070078
LOC_Os01g02930	0.092899	0.789482	0.072824	0.13219	0.313362	1.117169	1.848272	2.611725	0.991202	1.138033	0.122599	0.140055	0.215963	0.092546	0.49295
LOC_Os06g50742	6.719296	6.703515	5.447627	4.026833	3.006499	6.611486	4.589314	3.701072	4.147518	2.67028	4.030708	4.673394	3.964909	3.75552	2.833483
LOC_Os01g54420	0.437737	0.317393	0.310649	0.371203	0.279865	0.287448	0.492518	0.385328	1.119816	4.001584	0.198103	0.28776	0.307848	0.46882	2.075325
LOC_Os01g54424	1.03319	0.70382	1.379426	1.08009	1.365357	0.571827	1.53017	1.069854	1.192386	1.955963	0.106392	0.217108	0.296889	0.22187	0.299571
LOC_Os03g08080	34.497387	46.360706	40.704174	63.618237	17.567768	12.506626	20.994989	18.975616	37.263657	25.368502	21.206003	23.677984	25.639748	34.981701	25.429396
LOC_Os06g23114	0.507265	0.635913	0.441632	0.511881	0.116196	0.819301	1.76363	1.133518	3.525273	0.721613	0.607291	0.369463	1.305521	1.154236	0.785064
LOC_Os02g49130	2.499182	1.686902	1.754714	2.586316	0.666701	1.002004	0.979474	1.190705	2.918357	0.935707	0.552962	0.475665	1.613304	2.385769	1.143667
LOC_Os02g05370	2.900121	2.524792	2.958347	2.111587	3.906055	4.838418	2.086091	3.884588	5.782584	6.53571	2.480603	3.801136	3.450628	5.205141	5.406842
LOC_Os07g23480	1.067956	0.82038	0.454475	0.23941	0.299984	1.074893	0.704193	0.224134	0.13393	0.124208	0.825766	0.431148	0.430074	0.510164	0.289149
LOC_Os07g23485	2.851991	2.327173	1.194322	0.520773	0.658208	2.884812	1.60748	0.703944	0.454096	0.568553	2.402857	1.788992	0.738544	0.815827	1.047275
LOC_Os05g40160	0.435275	0.216978	0.234984	0.199008	0.265164	0.582681	0.328431	0.227245	0.548012	0.325152	0.260495	0.334732	0.210288	0.251198	0.196757
LOC_Os03g60400	15.943688	16.615835	23.088795	33.693882	26.744757	22.529808	10.523693	14.66863	39.748329	82.177788	11.924847	15.876454	14.980907	37.219585	48.021973
LOC_Os05g05800	10.987112	11.049079	18.80006	13.940029	26.374273	13.254806	9.335703	11.217586	14.35358	20.203259	15.825565	22.524141	11.413269	21.131737	16.404655
LOC_Os02g07200	5.857715	6.253758	2.946884	2.023102	3.206716	8.215219	5.661844	3.360047	4.039579	3.71977	4.751188	5.843746	3.797878	3.69095	3.34143
LOC_Os08g44000	86.132652	85.826881	71.67218	63.834297	45.812721	61.596912	61.575962	44.580654	27.24276	44.873032	79.655022	75.144135	67.602165	47.839336	46.196732
LOC_Os03g14170	6.637457	12.43302	5.57965	8.164764	3.225659	11.81274	14.648271	5.107554	20.539198	11.898015	8.201154	8.185797	5.08033	14.675766	8.165421
LOC_Os09g25090	9.577775	13.101095	5.958362	5.031504	2.378581	14.462711	13.352673	5.460375	11.709768	3.767492	12.254832	13.702842	5.837946	4.863389	4.15337
LOC_Os01g08130	2.498367	3.443881	0.705979	1.300491	1.59021	5.251194	2.593217	4.777965	13.914582	8.556296	6.631108	5.268662	3.072414	2.408116	5.357404
LOC_Os05g40820	17.984543	24.711154	32.291857	42.479724	30.966797	23.863114	16.675987	24.020998	58.095741	120.883695	14.71537	16.206514	23.318533	43.60178	85.697083
LOC_Os05g47670	26.993328	29.022943	27.490934	28.035681	28.4177	29.214537	30.088638	54.934174	62.339577	33.453529	26.900808	30.50243	37.005192	35.489685	34.91608
LOC_Os05g33630	49.959661	94.832834	64.507707	66.065118	61.732347	70.446034	103.923098	119.67451	77.77584	53.155075	82.163749	73.398051	81.797094	51.741396	52.238622
LOC_Os03g09045	3.755446	2.955793	2.78862	3.437342	1.602299	2.931795	2.491467	1.905742	2.70394	2.841546	3.194166	2.391869	2.280777	3.120138	2.988499
LOC_Os10g21670	0.361547	0.345394	1.059175	1.018996	0.026609	2.490761	0.889286	2.16686	61.601765	5.912156	0	0	0.02159	0.581428	0
LOC_Os11g09280	8.006401	5.969162	13.162615	9.561939	10.784887	17.684118	12.143759	9.723989	38.548916	31.793949	7.501056	10.721027	11.022398	14.399642	32.190081
LOC_Os05g36280	0.201024	0.321075	1.377799	1.307563	1.178518	0.280487	0.799502	1.465203	4.446643	8.10094	0.270735	0.225467	1.166295	0.493834	4.881506
LOC_Os03g01710	4.081765	5.396702	4.510091	6.930541	2.569259	3.516245	3.797338	3.949336	17.969025	9.182257	2.929289	3.425516	7.826205	6.932523	9.11821
LOC_Os04g42870	16.882831	17.34004	16.10816	27.626379	10.038298	9.113441	9.256346	12.783082	14.762979	10.404266	12.251341	12.608417	13.249103	13.913784	10.449994
LOC_Os05g40780	5.657515	3.826555	6.19961	5.24778	7.849112	11.827793	4.081879	7.481442	17.202995	22.891808	5.081683	4.283748	4.018674	7.61781	15.624462
LOC_Os01g38140	0.177363	0.202444	0.312867	0.177043	0.202341	0.017691	0.015673	0	0	0	0	0	0	0	0
LOC_Os08g31930	0.088902	0.038297	0	0.018391	0.059771	0	0	0.016663	0.297131	1.392096	0.04871	0	0.126192	0.017288	0.882111
MSTRG.7608	3.290454	3.154741	2.39617	2.867391	4.054775	3.293699	1.886192	1.6575	2.812986	2.061467	2.11055	1.76588	2.568757	2.006204	2.484374
LOC_Os01g74040	2.7139	9.338574	6.855022	9.371926	13.636482	2.690419	3.401859	11.755329	7.235627	8.518265	0.612474	5.015158	8.849579	17.290945	8.153113
LOC_Os05g46780	3.40006	3.740644	4.65808	5.887539	6.156859	5.395391	4.113468	6.251793	11.368757	9.978679	3.038266	4.057067	4.688956	6.894577	9.368183
LOC_Os01g04230	0.692975	0.860789	0.078359	0.662665	0.151536	0.186982	0.296309	0.747276	5.316191	3.961279	0.519262	0.209649	0.703737	1.010614	4.932458
LOC_Os01g10300	2.689093	2.717602	2.296673	3.009795	2.261219	3.71768	2.387295	2.434288	2.152946	1.776324	2.516574	2.235997	1.435304	2.426066	1.525468
LOC_Os01g52810	7.955556	10.914565	7.194414	9.656512	7.514298	8.058645	6.594162	8.299531	18.431013	12.139276	0	0	0	0	0
LOC_Os09g16330	5.490621	8.20808	6.530347	11.640462	14.022316	4.236198	4.617283	9.075724	16.400089	5.617893	3.236418	2.653142	8.884885	6.232971	5.835427
LOC_Os02g03000	0.256884	0.375322	0.533332	1.348945	0.896053	0.445578	0.218218	0.643431	2.250358	5.19943	0.208869	0.261118	0.410723	0.560156	4.125031
LOC_Os10g01340	0.040529	0.27501	0.060472	0.227756	0	0.30252	0.177473	0.548759	1.445706	1.514819	0.069599	0	0.307413	0.077083	0.992388
LOC_Os05g46250	9.757239	7.631823	11.707555	8.966326	17.510323	12.766284	8.109691	8.515126	8.379547	7.041019	9.716675	10.758329	6.816118	10.33539	6.797093
LOC_Os03g06290	0.293412	0.338744	0.176191	0.221688	0.31947	0.37426	0.218713	0.266722	0.682453	0.471458	0.372737	0.290403	0.225027	0.146709	0.461703
LOC_Os12g15520	5.210485	5.414082	7.270367	4.587003	6.359212	7.871065	5.337464	5.786333	6.316717	4.486939	7.02364	9.175232	6.535171	9.110333	4.642756
LOC_Os02g47980	4.112599	2.998333	2.387015	3.261843	2.263513	6.725417	3.760365	2.335871	2.225929	2.813488	6.519947	4.868791	2.483435	1.90346	3.023673
LOC_Os08g09060	4.703815	2.309254	4.962101	1.797094	1.005443	6.864936	1.118524	1.074722	3.988721	0.860878	1.005621	2.363791	1.86164	4.25605	2.822931
LOC_Os03g40410	6.333818	5.298257	5.636564	2.520509	4.527973	1.644213	1.020966	0.541412	0.388852	0.660014	0.618106	0.871166	0.538663	0.609783	0.336345
LOC_Os03g38580	0.778736	0.38303	0.357627	0.662934	0.269272	0.986065	0.753556	1.599362	7.213691	17.498121	0.488655	0.469315	1.678914	2.449825	7.155689
LOC_Os07g38550	0.197326	0.311441	0.504044	1.488707	4.064821	0.079303	0.121585	0.512861	0.679145	1.621873	0.224413	0.108616	0.464307	1.024916	0.956292
LOC_Os07g48229	1.634626	2.007996	2.30039	1.388464	1.700844	2.944468	1.775118	2.029619	3.12553	1.231436	1.302668	1.877617	2.648813	2.292331	1.911299
LOC_Os08g43440	11.191743	12.826653	7.512285	9.309385	6.396571	16.085316	15.608125	14.667103	8.340134	8.576154	10.897624	8.702586	8.58168	7.374733	8.298676
LOC_Os06g26234	1.539766	3.301202	2.651359	6.438473	3.151146	1.511936	1.043321	0.483578	9.76775	7.617646	0.790383	1.16794	0.930695	8.017072	10.805743
LOC_Os06g28050	0.040385	0	0.171984	0.028687	0.72916	0.459242	0.032004	0.201994	0.048169	0.122447	0.094166	0	0.030775	0.089263	0.069357
LOC_Os03g30000	6.200247	5.664042	7.087165	4.987049	3.272335	9.528227	5.84831	5.593895	11.422202	8.146066	4.563882	5.946772	5.627119	7.275104	5.338807
LOC_Os04g13470	7.167902	8.011319	11.52201	11.00329	12.164515	10.647588	9.850873	12.445821	21.387287	24.860846	6.57895	10.143669	11.317342	14.416273	19.342459
LOC_Os10g02690	5.503479	6.192128	2.975024	2.927784	1.584922	4.449094	5.219605	1.811695	1.737112	2.989942	0	0	0	0	0
LOC_Os08g17655	1.163046	1.432694	1.036119	1.45592	0.794106	0.362752	0.891784	1.764045	2.816267	0.911376	0.675713	0.409491	0.928568	1.530702	1.315101
LOC_Os11g29290	9.310678	6.360609	7.639025	18.747675	0.564227	4.611089	7.629365	5.434708	12.635275	2.574763	5.668416	1.603724	8.148314	2.452615	1.843146
LOC_Os01g69010	1.728514	0.755005	0.899119	0.371956	1.823193	5.614358	5.413504	0.875009	0.237076	0.85284	4.857504	5.222881	2.31186	0.688043	0.308933
LOC_Os07g09890	2.544185	2.503041	2.016945	2.010806	2.397771	1.046116	1.043741	0.660169	0.735907	1.193665	0.674313	0.599562	0.584348	0.978943	1.090553
LOC_Os02g44980	72.711075	103.371864	219.171066	258.333252	98.600632	122.78611	195.355667	358.659424	363.440002	259.406769	101.7705	178.052643	314.214752	286.162262	279.579224
LOC_Os02g46630	0	0	0.069158	0.217628	0.539274	0.003848	0.019965	0.016649	0.065087	0.04864	0.015704	0	0	0.02818	0.031878
LOC_Os01g73500	76.773978	46.700255	75.147878	40.329948	110.940872	104.708761	78.01167	39.97073	43.861686	58.62491	87.66476	84.160133	54.816369	86.755712	50.061455
LOC_Os04g49510	26.912985	41.946456	95.497798	96.48297	64.857093	39.85451	49.70699	92.839123	128.108833	105.054739	29.120643	53.621316	94.476603	94.94037	177.739512
LOC_Os02g02660	0	0	0	0.012442	0	1.164341	0.697043	0.560712	1.179114	1.022742	0.717399	0.533133	1.027589	0.424427	0.746125
LOC_Os03g46150	0.08341	0.026589	0.221866	0.134622	0	0	0	0	7.057068	1.113471	0.039572	0	0	0.122228	1.818144
LOC_Os08g30250	1.860302	1.780025	2.03918	1.458381	1.713056	1.607203	1.00596	0.996619	0.859735	0.737687	0.385442	0.433797	0.565247	0.320397	0.294726
LOC_Os12g38750	0.286267	0.351827	0.581088	0.368899	0.615733	0.297296	0.431264	0.189201	2.592318	0.61561	0.17733	0.049347	0.359191	0.910599	1.276882
LOC_Os08g13905	2.437006	2.014759	2.304459	1.873977	2.3714	3.074165	2.324199	2.014062	1.530553	1.746066	2.417033	2.906587	2.204207	2.06899	2.114971
LOC_Os02g44670	0.240088	0.208454	0.325739	0.828366	0	0	0.044989	0	2.067736	1.744149	0	0	0.091892	1.132604	1.324226
LOC_Os08g13900	4.398161	3.885198	5.034534	2.820064	4.127462	4.358948	4.377039	3.192373	3.607815	3.289217	4.763623	4.04986	4.584764	4.487763	2.576327
LOC_Os07g12800	8.131515	6.529153	7.553082	7.820015	8.899563	9.07057	5.920407	8.786882	5.17857	6.824306	4.898751	6.225586	5.033363	6.979489	4.750965
LOC_Os06g30480	2.721051	4.291346	1.894684	4.352983	1.161221	2.406641	2.180888	3.382295	5.366187	1.741138	1.527607	1.030835	2.998908	3.659555	1.757733
LOC_Os01g45070	15.31766	13.669337	17.661584	15.056842	22.479394	20.122156	18.298948	11.887315	10.553824	15.034254	21.059746	21.795444	13.65328	18.993254	13.767957
LOC_Os03g37250	0	0.009137	0.00348	0.008163	0.004657	0.67892	0.664042	0.599055	0.982747	0.985774	0	0.007017	0	0.006298	0
LOC_Os12g40750	0.063515	0.052147	0	0.034134	0.040264	0	0	0.07002	2.805761	2.724205	0	0	0.06407	0.420769	2.569177
LOC_Os02g04840	4.573555	5.103912	8.861668	7.877252	14.149953	6.139331	4.971683	8.574364	24.23871	6.679026	2.968869	4.003417	6.133651	7.529259	5.323921
LOC_Os06g45310	2.258023	3.439639	3.923207	3.021687	2.245581	2.77657	2.835192	3.681916	5.901793	6.60391	2.072663	2.74823	2.466771	3.977142	5.223194
LOC_Os01g57942	4.260419	1.499061	2.563287	2.377699	7.395376	3.952061	2.850304	3.040384	2.007011	4.054009	3.745441	4.958375	2.962778	5.546609	6.008
LOC_Os01g57945	8.117503	3.536212	6.247493	4.649962	14.192387	6.944052	5.874501	5.594264	2.994679	6.803944	5.91969	10.313435	5.465863	10.294627	13.498013
LOC_Os03g33570	6.17694	4.539855	7.22584	7.875952	5.544515	0	0	0	0	0	0	0	0	0	0
LOC_Os06g44040	0.143413	0.172236	0.273702	0.263186	0.065727	0.936503	0.558691	0.591273	2.696831	1.532525	0.568573	0.405218	0.651546	0.911315	0.837203
LOC_Os06g30730	0.372732	1.572331	0.299495	1.455539	0	0	0.031059	0.105796	5.391223	0.898139	0.034551	0	0.569495	2.437816	0.719289
LOC_Os01g07910	1.037447	1.045455	1.675924	1.295771	1.633056	2.444999	1.835242	1.640942	7.301385	5.56982	1.079932	1.160308	2.333787	1.31927	5.200714
LOC_Os04g40390	0.342632	0.63401	1.110718	1.2818	0.621722	0.456694	0.351757	1.063572	0.867124	0.768415	0.099929	0.909972	0.237985	0.934888	1.378596
LOC_Os03g47280	2.722539	1.718457	2.221172	1.550768	0.377901	3.025053	1.764476	2.930938	5.795175	0.482493	1.45909	0.275878	0.442726	0.28973	0.213546
LOC_Os10g37600	0.566043	0.818077	0.448432	0.289175	0.382327	0.770957	0.388141	0.844601	1.346009	0.926531	0.400772	0.190669	0.569797	0.318861	0.679475
LOC_Os01g71330	6.299324	8.015965	2.961091	4.438346	2.25183	2.767229	2.347821	1.804313	3.346662	1.588201	3.279136	2.629071	1.622208	1.507774	1.01424
LOC_Os02g37160	0.186797	0.167848	0.409946	0.373526	0.356123	1.547254	1.052384	0.390274	3.422315	0.424041	0.164299	0.094661	0.199906	0.299945	0.393397
LOC_Os07g39860	0.467437	0.22715	0.847514	0.460092	1.479315	0.481273	0.185291	0.292282	1.113949	0.281616	0.231447	0.460168	0.299252	0.631701	0.569521
LOC_Os12g03260	4.376273	9.680979	6.269269	7.587493	3.971005	4.31276	9.128263	7.486274	19.88994	7.967862	6.53709	5.541046	9.559069	5.228766	9.814314
LOC_Os01g36240	0.133831	0.512174	0.256926	0.503963	0	0.365536	0.856328	0.759006	0.53357	1.044422	0.21167	0.193158	0.823045	0.433983	0.410609
LOC_Os04g22080	0.814872	0.176152	0.793974	0.242683	1.119765	0	0	0	0	0	0	0	0	0	0
LOC_Os05g32110	20.430869	50.965143	39.852758	66.761751	9.53735	14.577493	28.875148	42.995518	157.237175	66.982191	15.747436	14.295242	59.037762	50.494103	64.242202
LOC_Os04g29960	0.956549	0.404903	0.169654	0.025457	0.285054	0.971569	0.279882	0.118494	0.352317	0.242121	0.356284	0.20296	0.19325	0.01428	0.051389
LOC_Os06g36880	3.684736	5.319894	3.040986	6.629711	0.961877	0.383577	0.608342	5.92391	6.141307	1.334869	1.312353	0.487673	3.01696	1.664505	0.834327
LOC_Os03g42100	0.225452	0.092715	0.485284	0.856593	0.51202	0.190584	0.090751	0.316026	1.203644	0.794013	0.268206	0.175037	0.47193	0.854773	0.752005
LOC_Os03g48260	5.513693	5.08087	5.365829	4.969582	3.288253	7.645144	4.261804	5.136224	4.629728	7.037626	4.592295	4.892784	3.691247	6.201833	5.550978
LOC_Os08g10760	0	0	0	0	0	3.895017	3.171666	6.079401	18.392157	15.646356	4.854428	3.229451	6.74985	10.579719	11.689283
LOC_Os03g24844	1.282337	2.243353	2.036797	2.833586	1.175708	0.753384	0.599089	0.430036	2.056015	1.378278	0.690917	0.579347	0.448766	1.643019	1.85499
LOC_Os11g05080	0.319986	0.522768	0.659312	0.704762	0.936432	0.546162	0.412729	0.619714	1.752386	2.090543	0.310491	0.641048	0.711277	0.694327	2.173095
LOC_Os10g07380	0.2629	0.737126	0.832921	1.916999	0.660021	0.440991	0.516118	1.027386	1.6006	1.062008	0.88872	1.173587	1.464197	2.282748	1.881228
LOC_Os01g36790	0.214014	0.151804	0.051537	0.242982	0.175814	0.543977	0.484285	0.258549	1.947034	0.482372	0.401156	0.432626	0.54064	0.196349	0.289263
LOC_Os04g44670	0.419267	0.096546	0.209449	0.012129	0.128113	1.097528	0.207452	0.033208	0.08087	0.071851	1.280824	0.483075	0.095862	0.088317	0.227059
LOC_Os10g40950	0.53962	0.479459	0.443292	0.388424	0.060833	1.287886	0.187369	0.844338	0.928005	0.286136	0.091065	0.412173	0.178121	0.407132	0.120159
LOC_Os12g42590	0	0	0	0	0	2.131964	0.643464	0.442525	0.788369	1.119684	0.080722	0	0	0.098884	0.176669
LOC_Os12g04120	2.427932	3.227848	1.949994	3.168048	2.374538	8.018698	7.845677	5.345751	4.835156	5.968858	4.035416	3.37214	3.42718	1.887092	2.90201
LOC_Os04g14790	8.101034	8.977155	9.603554	8.236403	12.160343	9.529819	7.665033	9.103053	14.575578	9.062944	8.694553	8.656633	8.059081	8.916698	6.880544
MSTRG.23220	0.286565	0.154974	0.213266	0.260718	0.596672	0.232034	0.133665	0.234108	0.181747	0.399808	0.151055	0.286181	0.241362	0.512775	0.538903
LOC_Os12g05290	0.105312	0.033799	0.041616	0.026851	0.082851	0.067382	0.04613	0.040063	0.052409	0.034847	0.294985	0.550068	0.332168	0.335821	0.352339
LOC_Os12g39830	0	0	0.03086	0.060174	0	0	0	0.018344	0.389802	1.933809	0.054059	0.020279	0.165046	0.034486	2.062
LOC_Os11g33030	1.306661	0.821603	0.544996	0.702484	0.859986	1.984688	1.04126	0.545255	2.236939	0.553308	1.316545	0.453463	0.685914	0.40703	0.429148
LOC_Os10g30790	8.475565	5.010005	7.480224	3.396727	12.49254	27.900167	15.740861	4.872	7.86511	5.331732	8.591165	8.804619	3.274391	9.321337	2.412206
LOC_Os07g45280	1.112147	1.108557	1.259624	2.038985	1.443081	1.178188	1.270777	1.269286	4.869329	5.454972	0.804959	1.306112	1.52024	2.056558	3.834926
LOC_Os05g49770	21.951744	16.355999	35.311974	21.95616	38.152905	81.340066	34.497581	22.496759	29.381033	43.879528	76.755294	62.287751	43.902882	59.109058	36.560085
LOC_Os06g08360	3.128722	1.903231	0.785538	1.303278	1.184798	3.29278	3.195138	2.682154	4.394531	2.996785	2.597809	2.249603	1.726057	1.470423	1.900864
LOC_Os05g42070	3.523422	3.862809	1.028094	1.468622	0.407567	4.154248	2.402606	1.153115	1.141121	1.990078	4.068717	2.363232	3.779693	1.462172	2.005247
LOC_Os02g56370	1.003077	0.700402	3.378244	1.519371	4.775146	4.665458	2.073055	1.951802	2.425861	3.133281	0.749148	1.445245	0.928741	2.880002	1.810256
LOC_Os08g35830	0.173912	0.616485	0.168612	0.41137	0.013529	0	0	0	0.014842	0	0.446147	0.275693	0.494171	0.258785	0.31023
LOC_Os02g47510	11.481439	6.871943	14.245361	5.721354	9.849763	13.525841	5.095467	7.778165	4.682671	4.917966	7.035501	12.996036	6.753495	10.64421	6.161513
LOC_Os07g01890	1.123213	0.86439	1.661435	1.6057	1.718151	7.061627	6.479855	7.596395	5.647559	6.357478	6.710184	6.901001	5.67515	6.422795	5.453713
LOC_Os03g17270	0.260761	0.199578	0.265643	0.144587	0.40009	0.356535	0.314611	0.184721	0.200858	0.805963	0.363292	0.481746	0.185036	0.427699	0.785825
LOC_Os08g32060	0.324731	0.48957	0.159976	0.258063	0.102912	1.07453	0.397514	0.266306	0.257802	0.127144	0.426769	0.523343	0.160158	0.218206	0.121784
LOC_Os09g34990	0	0.020588	0	0.036264	0.601625	0.034787	0	0.040317	0.032196	0.040098	0.021132	0.037667	0	0	0.050826
LOC_Os04g47580	0.503684	0.425481	0.318528	0.625933	0.598779	0.07663	0.376895	0.318605	1.467331	5.540868	0.166046	0.328142	0.457188	0.104099	5.470293
LOC_Os04g31010	37.899582	45.098671	41.937688	67.343203	58.873475	8.035149	12.878798	12.475538	9.674684	11.348361	13.213859	10.684219	9.819679	10.512077	7.053699
LOC_Os10g38238	15.830844	8.079363	10.718149	8.244685	19.596844	7.905255	9.878273	8.142014	4.108574	9.716175	7.176289	10.757983	7.681405	14.147312	12.448175
LOC_Os05g21180	6.030252	9.236661	13.199795	9.698489	12.199662	14.262494	15.155963	12.706679	22.235593	14.794664	12.711105	9.952967	14.194004	19.603521	11.980756
LOC_Os01g29507	0.863723	0.934995	0.45382	0.66034	0.882657	0.463941	0.262938	0.288512	0.199968	0.138528	0.312258	0.283783	0.102919	0.110627	0.101231
LOC_Os03g27090	0	0	0	0	0	0	0	0.103496	1.884279	0	0	0	0	0.037355	0
LOC_Os01g21070	0	0	0	0.018309	0	0	0	0	0.548725	4.023618	0	0	0.053142	0	2.695593
LOC_Os07g32950	0.418627	0.459703	0.659159	0.282387	0.487936	0.509007	0.40019	0.287934	0.879236	0.988745	0.304833	0.314953	0.400685	0.482667	0.64429
LOC_Os06g47760	1.142283	2.04378	2.184607	2.097685	1.504132	0.69275	0.729905	0.800727	2.662965	1.027966	0.298042	0.45782	0.694495	1.377747	0.718027
LOC_Os12g39160	0.525236	0.476451	0.127368	0.350887	0.01571	0.451108	0.316103	0.140663	1.12514	1.552347	0.482018	0.170139	0.423228	0.131859	2.389755
LOC_Os06g42730	1.53143	2.698916	2.634924	4.065453	1.080095	1.560545	1.099298	1.304277	8.175409	1.588285	0.922476	0.843104	3.515832	2.578709	2.589613
LOC_Os11g28104	0.633388	0.346842	0.484693	0.162999	0.461957	4.812074	2.869788	3.770016	3.735103	2.150719	0.815451	0.860582	1.137679	1.04819	0.94668
LOC_Os05g06910	2.94905	3.937307	3.201299	2.378037	2.962168	4.008219	3.058731	2.816997	1.875849	2.167819	3.298587	2.415626	2.772318	2.605779	1.824584
LOC_Os11g09990	1.78728	1.550363	1.858073	0.812951	1.25848	1.512078	0.858986	1.279055	1.448587	1.477977	0.745937	1.098777	0.760891	1.459083	0.948454
LOC_Os10g42620	8.275433	10.190634	5.95271	10.981345	4.389383	8.040682	11.801385	7.697619	22.084621	8.075987	6.531241	7.013993	8.662404	14.168799	8.311747
LOC_Os03g64340	0.670727	0.300716	1.093487	0.312262	0.626582	0.0605	0	0	0.703487	0.511773	0	0	0.066851	0.044168	0.297212
LOC_Os07g33390	0	0	0	0	0	0.022565	0	0	0.94343	0	0	0	0	0	0
LOC_Os02g57020	111.575546	95.012283	69.419518	63.924404	70.737259	61.034546	77.775093	72.485168	41.643826	54.671837	111.533592	94.858536	67.36908	59.202934	59.701031
MSTRG.24248	117.252483	29.99731	63.005837	58.157028	108.764107	69.517674	39.970707	80.935748	21.451157	56.924278	64.533665	124.948699	43.361065	81.944351	80.129211
LOC_Os03g20370	64.430275	66.87278	132.252747	116.166122	167.356064	243.131744	115.070023	111.074951	68.899849	108.377373	212.591049	202.571304	136.22142	168.773926	132.799545
LOC_Os09g36790	0.776962	0.65187	0.32959	0.486185	0.520672	1.860086	0.593634	0.882632	1.513619	4.454708	1.600339	0.96114	0.758395	0.35563	3.381885
LOC_Os11g03660	2.399617	2.088782	1.708167	1.216368	1.871492	3.932494	3.312869	1.052299	0.688316	0.511958	1.702096	1.327576	0.943845	0.873398	0.400371
LOC_Os05g50950	4.444643	7.339641	5.199537	9.168439	2.241084	1.61728	1.973217	3.264518	7.825277	3.209726	1.600621	1.462306	3.948478	4.216522	3.496756
LOC_Os07g07990	7.221999	23.554825	34.707039	38.018986	20.738297	12.019926	27.253862	50.849293	91.374359	49.219402	19.561691	40.04847	61.601437	66.403473	62.382278
LOC_Os03g61330	4.292731	2.757534	5.465147	5.990921	8.360117	7.010182	4.129358	7.957841	15.563008	12.345906	3.637748	4.713699	5.247101	8.29599	10.597365
LOC_Os04g35770	0.519472	0.80565	0.511237	1.141181	0.424037	0.433604	0.667498	0.426312	1.683791	1.045858	0.231156	0.149302	0.355821	0.903303	0.591219
LOC_Os09g36860	2.3151	2.838512	1.623335	3.320186	0.832949	1.988243	1.604172	3.074525	94.061859	24.289724	2.630965	2.716346	3.692107	6.329177	22.929346
LOC_Os03g51090	0.26811	0.257454	0.280478	0.700042	0.356794	0.23562	0.316506	0.519292	0.693906	0.387009	0.073011	0.264982	0.304253	0.582924	0.586452
LOC_Os07g04940	0.352216	0.264839	0.452792	0.549562	0	0.099564	0.194973	0	14.058998	1.193084	0.100708	0.047192	0.2844	0.065994	2.78644
LOC_Os03g45344	2.331062	2.810304	2.9774	5.23913	1.895712	1.39819	1.229606	3.362202	11.606573	3.914355	1.145882	0.921344	2.032559	2.945055	5.884636
LOC_Os07g19140	0.385115	0.242793	0.384576	0.098241	0.27125	0.300796	0.343144	0.066323	0.038587	0.207136	0.483337	0.740634	0.209309	0.269063	0.137615
LOC_Os07g12490	6.838287	4.403387	4.98432	4.879351	4.916425	7.1148	3.840581	4.635974	3.768984	4.423391	3.837164	4.588996	3.025867	5.000401	4.221628
LOC_Os01g01580	0.402529	0.707718	0.501227	1.173091	1.023497	0.114514	0	0.170368	0.171272	0.489586	0.116839	0.384077	0.336563	0.873253	1.938365
LOC_Os07g18230	0.165314	0.062846	0.099717	0.093966	0.076831	0.657388	0.330036	0.173998	0.158476	0.11879	0.320218	0.237702	0.138118	0.037507	0.077743
LOC_Os06g38960	2.299558	4.391988	3.262086	6.335239	0.129463	0.153209	0.833453	1.228057	20.999642	4.273371	0.954456	0.974795	5.987701	15.267691	8.283609
LOC_Os03g18720	8.537009	8.92463	8.346042	10.621268	11.036005	9.756955	6.519944	9.96857	15.299574	24.643248	6.490421	6.926734	8.530998	11.61571	14.734964
LOC_Os11g19810	8.835424	10.813702	11.221152	10.990995	13.256604	10.91216	10.447571	8.546904	9.883402	7.722408	8.056732	9.141516	9.291698	9.307403	8.880647
LOC_Os06g48560	3.517323	3.317297	8.110135	3.268086	10.727702	0.13253	0.190832	0.535776	0.285651	0.425657	0.226925	0.384698	0.202994	0.220506	0.345785
LOC_Os03g21020	4.178769	4.022387	3.632503	3.007451	3.150764	4.257188	3.138048	3.267394	2.468977	2.34428	3.444781	3.291972	2.92785	3.343617	2.047707
LOC_Os03g08460	1.074515	1.23459	1.468839	2.221993	2.046507	2.927415	0.793195	0.891495	11.741576	1.449232	0.127562	0.144336	0.338213	0.522052	0.826098
LOC_Os01g51920	13.522706	39.864754	100.651833	152.791107	35.461857	16.197411	58.961952	98.906265	51.733173	39.065548	21.749609	27.821404	94.704796	63.267326	59.603767
LOC_Os01g06050	1.454743	1.432133	1.487621	0.816827	0.433086	1.466347	0.522081	0.923204	1.139847	1.363948	1.230386	1.114335	0.695497	1.453742	1.600507
LOC_Os06g45050	7.762361	6.660718	6.393003	7.618608	8.090577	8.236357	9.472143	10.552649	8.082865	10.638912	10.21342	8.851502	12.207114	7.481986	9.929976
LOC_Os01g67310	0.289559	0.327667	0.081251	0.259108	0.461636	0.061466	0.060274	0.301164	0.52943	1.136798	0.145464	0.136042	0.181349	0.254522	0.721534
LOC_Os09g39770	10.568645	8.719141	0	0	0	22.235344	0	0	0	0	0	0	0	0	0
LOC_Os07g08460	17.498917	16.593078	15.411364	14.261484	2.388735	17.096369	11.00146	19.278736	31.747696	16.59084	18.255745	17.491182	27.044475	29.049184	29.793468
LOC_Os04g41320	3.563366	5.203716	6.843518	5.212001	6.881528	5.382329	3.817603	6.580878	10.124932	9.961875	2.695996	3.767187	5.253557	6.782005	9.062409
LOC_Os06g06100	0	0.119165	0.089675	0.052072	0	1.845926	1.315828	2.015701	3.126034	3.932349	1.508426	1.777141	2.232428	2.643225	2.100935
LOC_Os10g26840	0.045204	0.047397	0.059486	0.088046	0.055	0.106895	0.073965	0.095743	0.170838	0.744838	0.065975	0.062663	0.099344	0.152141	0.082515
LOC_Os03g15750	1.590479	1.858697	2.744284	3.492701	3.443691	3.110609	2.334862	3.497464	5.324761	4.752776	2.127831	1.693043	3.049574	2.604348	4.215886
LOC_Os07g09590	0	0	0	0	0.027119	0.038699	0	0	0.588532	1.265797	0	0	0	0	0.671958
LOC_Os02g02500	0.123944	0.060324	0.177199	0.272724	0	0.075136	0.165988	0.20967	4.389565	13.096339	0.072111	0.074169	0.21057	0.435516	8.453604
LOC_Os05g41540	3.35426	3.713387	17.652828	13.060391	30.208858	3.097511	3.750539	8.266448	8.025473	8.384116	2.988084	3.694623	6.266121	10.462748	9.220055
LOC_Os03g14400	8.884069	4.87493	4.940228	4.652647	2.768725	9.186374	6.760715	3.084229	5.897368	3.755501	6.635388	5.460746	4.65757	6.459825	4.25174
LOC_Os07g49520	2.597273	3.876938	4.356287	5.836331	2.55241	4.815611	3.265066	3.893446	12.572891	7.909352	2.917855	3.054109	4.632319	4.979272	5.77631
LOC_Os02g37180	0.715681	0.180209	0.663018	0.097165	0.512928	3.145764	1.209367	0.605658	1.55109	0.547557	0.106046	0.130148	0.188559	0.070395	0.479448
LOC_Os09g25700	0.12561	0.213683	0	0	0	0.893635	0.088892	0.02806	0.07782	0.027167	1.213827	0.638334	0.154935	0	0
LOC_Os01g72520	2.639647	3.187159	2.907348	2.585995	3.188713	3.337929	4.437849	2.605105	9.098616	5.948919	4.835143	3.597644	3.74871	2.748742	7.085041
LOC_Os01g62840	478.774078	361.562164	323.41333	264.44751	406.177856	499.646667	442.937439	366.028351	227.375977	372.414459	389.347443	351.43576	324.753662	311.814392	341.600739
LOC_Os02g49230	15.617443	29.545466	35.614258	42.406133	23.111772	10.364826	16.934094	27.4078	28.463147	19.228412	8.442723	12.868644	25.629567	18.254243	22.536069
LOC_Os09g29670	0.502665	0.38083	0.54121	1.143795	0.168044	0.094765	0.032979	0.297433	0.390152	0.594529	0.184618	0.267541	0.892617	0.277061	0.758878
LOC_Os11g01530	91.791519	226.890446	354.08046	216.180664	447.304718	35.224415	51.720478	72.726845	105.164867	86.267837	89.511102	281.929664	187.601937	193.785195	234.319695
LOC_Os08g24770	0.664961	0.160861	0.514339	0.156826	1.808534	1.478345	0.6787	0.377336	0.349689	0.403095	0.799775	0.859883	0.385464	0.375676	0.152948
LOC_Os09g21460	4.978115	4.512022	5.421252	8.385804	3.842973	1.980708	0.771404	1.351632	12.596152	9.360153	2.045078	1.659015	2.109719	9.346717	10.973413
LOC_Os01g15448	2.532161	1.917943	2.255394	2.517998	3.068581	2.512743	1.638939	2.330961	3.373511	4.308818	1.199358	2.566827	1.47168	3.857517	3.651809
LOC_Os03g53950	13.009005	17.017191	15.613396	13.624352	12.413245	8.450073	14.307242	11.696445	24.63829	21.673891	12.335863	11.61683	15.395529	11.91305	19.199221
MSTRG.19765	6.215468	5.819326	5.088599	4.676227	6.502727	3.444778	3.006534	3.818876	7.116651	5.272711	7.993559	6.926402	5.162363	8.399672	8.337619
LOC_Os10g09240	3.047861	1.421546	0.428578	0.767744	0.568078	11.001951	1.846435	0.827457	0.565459	0.465897	0.24583	0.090718	0	0	0
LOC_Os08g15322	0.921948	0.388268	0.336158	0.732328	1.783255	0.505843	0.309524	0.470734	0.766259	0.947942	0.49912	1.51666	0.705038	1.454915	2.03726
LOC_Os03g03550	0.066976	0.456123	0.298184	0.457566	0.624231	0.254602	0.490041	0.728139	0.741767	1.408765	0.229087	0.461528	0.277609	0.169696	2.431787
LOC_Os11g19250	2.672636	4.140672	7.107434	7.925222	5.762115	4.286727	3.14844	3.819429	8.892693	9.266142	2.325883	3.376551	3.906879	7.765666	6.220654
LOC_Os02g12360	7.144565	7.086992	9.396872	9.139819	10.169208	9.088573	8.380712	11.745781	10.457149	12.838906	4.178022	4.276329	6.058984	6.589025	5.848293
LOC_Os03g17980	14.537109	7.669954	10.398756	6.880156	9.907595	47.549028	18.462889	13.451167	25.681603	24.348215	21.353128	21.875019	15.381519	23.536699	17.470612
LOC_Os06g11070	10.011222	6.12406	6.115597	5.800348	7.902489	8.716888	5.689512	5.261362	5.865312	6.911278	8.706327	5.889896	5.715108	5.086328	4.868371
LOC_Os05g01010	0.146482	0.221273	0.348939	0.161635	0.47668	1.251055	1.161123	0.894465	1.329836	3.261906	0.321608	0.331791	0.178659	0.550696	0.276893
LOC_Os07g09330	2.4586	2.988279	2.86836	4.698425	3.150447	4.210055	2.94149	2.70541	10.757391	8.507859	2.522394	2.490722	3.148276	6.376179	5.96522
LOC_Os05g14240	11.876821	13.165925	9.985662	16.843791	2.702849	15.617316	6.001868	15.261498	177.029928	10.035282	8.407191	7.296629	20.005527	68.572565	18.170571
LOC_Os07g41710	21.913214	24.372541	22.67127	27.232456	17.629328	14.328688	15.867661	26.346586	28.734617	17.269192	13.374559	12.908207	18.038483	20.327475	16.852228
LOC_Os05g05390	2.839386	3.984858	4.505175	3.698383	4.220256	10.947584	9.347709	11.374505	11.852458	13.019103	2.461284	2.677142	3.514521	4.382983	4.053796
LOC_Os04g45860	4.099679	2.54325	3.147501	1.412068	3.379376	5.684074	3.405567	1.558894	1.156892	1.695464	3.730421	5.850211	2.228564	2.793037	1.740572
LOC_Os09g09830	7.385665	5.48058	9.000565	1.968056	6.605249	23.556175	10.046947	5.450727	3.596839	7.525733	5.069708	9.204167	2.271442	7.818293	3.650329
LOC_Os11g14220	41.837414	53.694759	59.221226	75.662239	22.181293	46.070705	36.182213	62.999584	366.660126	523.525696	30.210545	32.561291	67.798416	135.884613	375.008362
MSTRG.31407	0	0	0.053176	0.062729	0.14199	1.777135	1.322205	1.056662	0.776285	1.049376	1.368925	1.038011	0.874556	1.05784	0.80636
LOC_Os02g11020	0.490533	1.838678	0.044693	0.060077	0.282532	0.282297	1.263347	0.788914	0.148488	1.309155	0.217951	0.198979	0.262966	0.104979	0.681939
LOC_Os02g48184	5.907133	8.85943	12.845103	18.471189	7.207729	11.09178	5.474736	12.952026	12.888782	15.93976	5.83334	9.854347	14.118054	11.770855	17.542883
LOC_Os09g27700	6.630113	16.53178	12.779203	21.183781	3.108045	3.169361	8.83964	14.539259	110.500256	14.009642	4.918964	5.834061	20.944825	36.697237	15.495047
LOC_Os07g42280	11.396233	8.877755	13.612937	7.27856	12.882154	23.815235	14.585856	9.94619	4.840354	14.395862	20.37711	20.18652	10.638143	15.601005	10.271199
LOC_Os01g13320	0.294784	0.416851	0.043473	0.163434	0.11976	0.646679	0.345183	0.295349	0.249489	0.160746	0.210515	0.160302	0.07315	0.089172	0.049175
LOC_Os05g49230	2.79103	2.759166	4.788318	6.139869	4.482833	3.817287	2.675738	4.008028	12.085423	18.493641	2.107846	2.230093	3.505146	7.233283	9.351219
LOC_Os04g43210	0.102563	0.052265	0.163077	0.242704	0.144091	0.091655	0.194838	0.493202	1.370008	2.552161	0.145992	0.091762	0.199586	0.082168	1.625743
LOC_Os08g38086	5.2161	6.883895	7.650435	8.731399	7.438821	5.994124	2.67614	3.557514	19.612467	15.77284	2.623232	4.12866	4.373345	11.078305	15.913758
LOC_Os04g16798	4.033431	3.479434	4.619162	4.050296	8.773085	5.127728	4.590634	4.070346	2.635552	5.903697	4.922967	6.357383	4.100408	7.459235	6.674987
LOC_Os02g43660	0.354944	0.214977	0.328285	0.392506	0.122344	0.092805	0.15845	0.071919	7.81365	0.158416	0.039841	0.047847	0.239048	0.723677	1.124009
LOC_Os01g47256	1.400984	1.210743	1.92097	1.74304	2.097411	1.233413	1.190149	0.759371	1.714494	1.309222	1.340474	1.497809	0.769979	2.116149	1.484346
MSTRG.32071	1.581677	1.589457	1.367158	0.898834	1.121758	0.681109	0.304448	0.370805	0.27973	0.09777	1.03493	0.921078	0.829327	0.772092	1.116495
LOC_Os04g47912	1.085369	1.291049	1.065785	1.958684	1.219914	1.390054	1.12392	0.975725	3.519498	3.545042	0.871498	1.01378	1.37577	1.364999	2.581103
LOC_Os05g05530	10.791745	10.122245	10.481963	6.206676	9.647218	0	0	0	0	0	6.889675	8.981424	7.567704	7.12731	5.760487
LOC_Os03g51620	0.01334	0	0	0.044095	0.159283	0.771054	0.905138	1.525213	2.21209	1.781153	0.599001	1.293402	1.569595	1.404336	1.141984
LOC_Os06g24540	2.05805	3.138364	1.899521	1.98616	0.535137	1.286591	1.486813	1.320032	5.567068	6.111361	1.221581	1.347854	1.535032	1.915764	6.590864
LOC_Os08g35330	0.234242	0.282553	0.408229	0.618207	0	1.352588	1.600158	1.984935	1.645315	1.21038	0.492274	0.667294	0.151126	0.48521	0.680301
LOC_Os02g25630	0.074613	0.355	0.492624	0.52349	0	0.065053	0.085907	0.190711	1.689579	0.680783	0.036059	0	0.167146	1.705728	0.895447
LOC_Os08g01370	2.370044	6.873606	5.98978	7.439132	8.958973	2.671679	4.241945	10.660894	4.297375	3.515023	0.735988	2.852736	4.606049	2.753286	1.234288
LOC_Os03g16260	0.118134	0.173097	0.052107	0.109043	0.236751	0.346133	0.482806	0.121818	0.158314	0.26011	0.235077	0.17013	0.038831	0.084079	0.161911
MSTRG.985	2.482726	2.119697	2.37201	1.19501	1.556059	2.235576	1.823837	1.85872	1.045793	1.319007	1.676471	1.381793	1.560471	1.479532	1.216322
LOC_Os08g35480	11.141351	8.543444	11.429229	11.154875	24.406965	15.475827	9.921632	7.897229	13.053013	10.589122	16.724701	17.885689	16.005579	20.658567	14.621565
LOC_Os05g15530	4.054687	3.411875	6.086831	4.990119	12.127143	10.290607	5.646321	6.812301	9.14501	5.16127	7.748492	12.011209	5.19893	8.810092	5.695706
LOC_Os10g22430	80.537323	70.053146	79.019424	53.32811	96.485336	87.467232	82.017052	69.644989	37.858055	66.01429	100.766708	103.290215	62.725487	71.544914	51.85265
LOC_Os01g17150	190.286377	201.416702	175.716766	253.826019	178.257675	92.411476	117.743492	114.949181	169.320618	105.600853	155.749039	156.032364	142.295288	162.41861	125.247177
LOC_Os01g10210	197.643219	149.830612	159.372879	109.684776	196.065613	318.878967	217.848419	274.06485	87.35614	155.637329	212.966858	234.627899	157.556259	199.482712	162.792618
LOC_Os01g16200	0.030067	0	0.071514	0.151047	0.129323	2.261552	1.151798	1.089634	0.937	0.66154	0.521495	0.370067	0.226198	0.071318	0.169385
LOC_Os01g62060	30.379767	27.470289	26.929415	13.580043	25.018984	21.894471	24.313502	14.162211	11.633818	8.002522	20.231767	21.814278	18.165547	12.603951	9.42823
LOC_Os08g01590	14.84182	14.652874	17.632252	11.022109	8.495643	27.590974	18.76859	14.910398	12.992773	9.509676	20.150962	18.036779	13.796313	16.419444	10.948519
LOC_Os02g34940	0.180076	0.325174	0.720245	0.594222	0.560814	0	0	0.122482	0.219468	0.248387	0.052407	0.100881	0.056178	0	0.269179
LOC_Os01g45670	0.85159	1.049484	0.737188	1.407533	0.626256	1.433532	2.404197	3.231392	5.942827	2.511567	0.981439	0.769558	1.464985	1.305148	1.638013
LOC_Os11g13670	0.550882	0.293195	0.125985	0.273321	0.103873	1.599697	0.487447	0.343731	3.741338	2.732932	0.552799	0.425543	1.000377	0.724788	3.524761
LOC_Os12g30040	0.764838	0.249862	0.484379	0.402369	0	0.144542	0.018253	0.122714	2.975828	3.188174	0.255084	0.223949	0.612075	0.646464	2.191459
LOC_Os01g41565	0	0	0	0	0	6.909735	4.323344	6.467765	9.552546	9.395341	3.685598	4.278471	5.682895	6.188884	8.18452
LOC_Os06g27890	6.587954	7.41809	9.603225	11.250224	8.783085	16.751609	15.405485	23.530108	31.019393	24.649163	4.065801	4.585036	7.12006	7.983218	8.791015
LOC_Os03g53170	3.450298	2.922854	4.169487	4.184809	4.658733	0.084827	0.047892	0.187558	0.405682	0.340999	0.061169	0.021836	0.193258	0.092234	0.164032
LOC_Os01g49770	19.671607	20.694473	28.420686	25.4605	27.56486	31.414647	30.158398	36.461651	82.297386	38.347689	28.257957	29.509638	26.990177	45.671922	30.347592
LOC_Os07g11330	2.650504	1.580147	0.749044	0.358203	1.224817	2.818899	1.610225	1.097497	0.588791	0.807658	4.614211	2.825627	1.251693	1.673722	1.522576
LOC_Os03g57660	7.900596	10.06168	9.04351	10.085508	7.933813	0.894231	0.750843	1.007326	1.312221	2.542179	0.815398	0.858229	1.414975	0.900938	1.880497
LOC_Os07g26000	13.015525	30.398645	26.692764	32.604687	15.134663	11.089197	24.278101	27.187813	37.29554	21.999863	11.213087	17.244555	28.999388	30.98081	30.295582
LOC_Os11g35860	4.654744	3.02078	1.660106	0.479432	1.402984	0.172868	0.120859	0	0	0.065652	0.100739	0.280191	0.066733	0.20444	0.149501
LOC_Os03g03830	9.405253	10.075791	13.801228	12.018571	11.812922	16.241734	11.64589	14.498101	27.532856	25.868822	7.958657	10.334398	13.00699	15.632533	22.199057
LOC_Os07g29200	9.277782	14.845275	13.134894	26.142071	2.404714	2.619264	8.083013	7.981823	20.031227	8.545373	2.420542	3.708697	9.969889	9.075662	7.486804
LOC_Os05g07700	64.488567	64.918337	84.459362	116.938374	132.327746	84.968687	58.848826	85.954709	90.727672	120.147392	50.626623	66.464781	55.472829	119.298003	92.110403
LOC_Os03g57500	13.545934	15.487254	26.525311	17.601765	22.789848	15.425853	13.432868	15.731777	20.55694	12.268226	10.419518	14.936877	15.64555	20.183926	17.4083
LOC_Os02g13310	0	0	0.013838	0	0	0.078415	0	0	0.25875	0.392582	0	0	0.03701	0	0.108769
MSTRG.5978	1.526086	0.793758	0.686015	0.607977	0.933032	0.920177	0.888351	0.563725	0.434483	0.251841	0.719321	0.578428	0.342909	0.431033	0.29265
LOC_Os06g17440	3.265816	4.314595	4.562078	5.248743	2.159873	2.54283	1.997244	2.835319	17.420275	15.027161	2.132515	2.308989	4.50198	7.152586	12.346573
MSTRG.5977	1.067529	0.804966	0.762126	0.593355	0.772741	1.500528	1.551268	2.080269	2.299556	1.354276	1.638603	1.56298	1.252021	0.957082	1.720579
MSTRG.5970	0.712641	0.671421	0.669438	0.483883	0.607115	0.031575	0.108109	0.177207	0.217097	0.173516	0.010623	0.080924	0.340866	0.112186	0.432819
LOC_Os08g41860	10.461495	10.756327	2.837626	6.910175	2.122321	1.562758	1.505496	1.594369	2.248584	1.288999	7.947416	2.905483	4.512825	0.799187	1.217559
LOC_Os05g32350	0.371481	0.657872	0.479321	0.643998	0.189113	0.159603	0.176458	0.469254	4.301205	9.605951	0.120711	0.24533	0.513735	0.600331	6.274277
LOC_Os12g36260	0.252047	0.272333	0.092826	0.114852	0.153399	0.110757	0.308365	0.153377	0.043295	0.09874	0.026463	0.030397	0.032661	0.014209	0.032089
LOC_Os03g05460	1.571511	1.515248	3.213715	4.216723	1.819348	2.005971	2.22953	2.652319	3.43849	6.149686	1.823433	1.56655	2.668175	3.104262	7.652729
LOC_Os04g55150	2.206982	2.788636	2.969618	3.211233	3.532323	3.848665	2.462668	3.366898	49.61792	16.274559	1.457088	2.189833	2.190414	18.634315	9.816889
LOC_Os05g40330	0.347362	0.540569	0.585315	0.858451	0.431995	0.744774	0.697355	0.635627	0.704428	1.731946	0.50543	0.454862	1.205732	0.61375	1.217288
LOC_Os04g55159	0	0	0	0	0	0	0	0	76.832993	0.805126	0	0	0	21.186184	2.689311
LOC_Os03g15410	7.442255	4.451894	4.878986	2.841001	3.445002	10.70155	6.109077	3.856845	4.282728	4.447466	5.704067	5.939911	4.371544	3.598446	4.308429
LOC_Os03g40270	44.372581	42.333599	64.297333	51.716095	66.545113	141.728058	74.798767	78.85334	174.217758	281.105316	53.221275	69.914917	74.864449	113.778145	148.754318
LOC_Os08g38900	79.623688	107.727122	83.351033	133.032898	16.135574	96.442116	71.117432	73.634208	250.003742	73.189225	60.595863	55.842176	115.990183	89.121814	68.942016
LOC_Os10g13940	42.903027	33.173763	53.32061	30.063934	61.949944	52.153507	35.200165	29.490345	21.434677	30.328611	27.723139	34.882641	23.478409	33.874916	29.244024
LOC_Os05g37450	2.3814	2.635643	2.82511	3.212985	1.204938	1.868743	1.990097	2.881754	4.159141	5.877194	1.604852	1.63143	2.478996	1.949277	7.89912
LOC_Os06g36570	0	0	0	0.860044	0.054764	0	0	0.413761	2.911094	0.695743	0	0	0	1.821205	1.4743
LOC_Os12g29670	1.833589	2.611355	2.673557	2.5531	3.517596	2.658822	1.571236	3.444798	8.517041	5.838294	1.841709	1.797803	2.316761	3.425732	4.722111
LOC_Os01g46932	12.834777	11.539533	15.314017	13.290576	27.988145	22.932802	16.105744	21.591226	21.316979	24.485418	17.592769	16.566047	17.389048	18.448483	20.245572
LOC_Os12g27090	4.161912	4.834525	7.146753	5.765483	4.297187	5.271585	3.891661	5.554214	7.307247	8.387054	2.584031	3.827162	5.553442	7.273932	6.305297
LOC_Os05g04340	44.53179	23.812515	37.100974	22.7176	53.35435	47.155555	23.757511	29.789019	37.510759	34.82411	44.742105	46.875209	23.257251	42.144813	29.283484
LOC_Os09g15420	2.117497	2.14779	3.736888	2.497388	3.405386	9.807481	5.305163	5.309114	10.596403	9.630399	1.647789	3.489674	3.739268	3.339607	6.090807
LOC_Os05g30860	1.039107	1.166687	1.544158	1.325881	1.799402	1.851068	1.226668	1.652699	2.201919	1.996906	0.976206	1.447468	0.68833	1.823724	1.588593
LOC_Os01g04910	5.876517	4.526544	4.960074	6.42597	8.935202	7.724535	4.360796	5.787545	4.524772	7.903109	6.681664	6.29199	3.556735	6.520415	5.693978
LOC_Os10g20794	0.602878	1.483837	0.606051	1.584518	0.457361	0.522329	0.475974	2.790736	1.866434	0.143197	0.006522	0	0.021904	0	0
LOC_Os03g55530	3.721183	0.93771	1.904137	0.804121	1.897342	4.070591	2.220539	1.370046	1.356882	0.753349	1.470654	2.354445	1.324294	3.403689	2.288298
LOC_Os02g05500	7.32574	5.061359	7.802277	6.757751	8.753043	3.503588	3.640107	6.034093	7.908329	6.124689	2.286779	3.556315	3.983062	5.968824	5.792856
LOC_Os06g11910	0.332814	0.518391	0.242324	0.390342	0.220774	0.630107	0.496233	0.640656	1.2928	0.649571	0.268545	0.453991	0.319513	0.594534	0.374943
LOC_Os06g51200	0.593635	0.498436	0.477379	0.879077	0.185823	0.426858	0.300777	0.748085	0.760951	0.355515	0.454423	0.592417	0.912996	0.449291	0.420479
MSTRG.32911	1.575584	1.517092	1.474033	1.22786	2.169844	3.099279	1.662532	2.983181	3.374622	4.19626	1.21318	1.753339	2.01065	2.612556	3.360608
LOC_Os02g04670	0.236196	0.268844	0.097112	0.209684	0.05468	0.188206	0.041225	0.238167	1.388354	0.817205	0.199027	0.077427	0.221315	0.590284	0.661842
LOC_Os02g40880	7.550895	9.555219	13.232769	21.326355	15.21745	18.688051	9.980486	11.304836	36.469357	50.819941	10.631434	11.594011	10.626293	27.461769	37.281835
LOC_Os01g01295	9.894113	10.086902	14.442274	10.658538	3.780627	15.256646	15.380444	14.646835	8.360393	20.172482	9.825695	12.933102	14.361363	9.593293	20.958414
LOC_Os01g19850	0.164965	0.211592	0.181158	0.525885	0.14866	0.025261	0.058815	0.085392	0.301077	0.281355	0.109621	0.055931	0.433034	0.408748	0.179297
LOC_Os01g43140	0.195415	0.457325	0.052519	0.191906	0.112417	0.551848	0.261004	0.344224	4.308915	0.787643	0.163432	0.174255	0.23514	0.32971	0.573943
LOC_Os02g47350	2.985351	2.511459	4.218765	2.874818	2.703769	5.67124	2.240988	3.354449	5.621112	5.182715	2.024136	2.578279	2.042475	3.222759	3.414953
LOC_Os01g68450	585.03762	444.31121	452.790321	312.586437	512.05571	503.852959	520.298904	410.258774	174.551895	380.513665	642.130715	583.814964	371.851349	402.702568	382.35318
LOC_Os05g36320	19.002031	21.644354	17.491249	24.985102	13.509252	9.585051	9.124996	23.347347	46.043411	18.04751	11.727433	13.930308	21.410542	27.735231	20.843126
LOC_Os04g42930	58.793841	49.278616	76.257916	77.225276	188.899395	81.154192	71.018846	60.332018	59.580472	86.70413	88.165511	96.422079	70.62439	102.453639	84.516239
LOC_Os07g17220	0.648839	0.280005	0.324045	0.175041	0.090633	1.673502	0.709524	0.297076	0.625732	0.269636	0.465915	0.49773	0.336626	0.401127	0.135955
LOC_Os01g10530	6.757139	6.931588	6.733574	5.533375	5.287978	11.018282	7.905926	5.524273	7.995665	6.486437	7.585075	7.343859	7.418996	5.276708	5.13895
LOC_Os05g38470	0.544043	0.698603	0.606587	0.840337	0.274962	0.679596	0.982988	0.739209	1.679339	2.65223	0.773749	0.570594	0.865837	0.970321	2.630191
LOC_Os06g05450	4.397076	4.911722	6.401803	4.19696	13.166853	1.001365	0.201865	0.453382	0.052802	0.506772	0.147188	0.116314	0	0	0.120952
MSTRG.6596	1.921171	2.312571	1.787398	2.151709	1.959115	0.452803	0.537399	0.857799	0.85706	0.714114	0.48076	0.806813	0.842856	0.615636	0.541281
LOC_Os12g39360	27.437166	11.213421	21.493216	13.570964	20.098848	102.149971	40.44191	31.412067	17.438192	47.201954	37.669025	44.653778	10.586762	24.462132	6.176256
LOC_Os08g23100	4.050559	4.10652	6.140746	5.856963	6.081146	4.549291	3.089979	4.388956	10.929578	4.525893	2.392786	2.985117	4.472625	6.792487	4.975835
LOC_Os03g11120	11.89806	15.891842	17.178234	26.66745	12.157985	8.634294	8.172934	8.721177	20.031958	14.581206	10.636069	10.956611	12.966846	20.384659	14.672503
LOC_Os04g30240	13.815899	6.839232	13.50701	4.468324	9.792521	43.569542	10.076301	10.077579	5.47558	6.641737	4.4734	10.484139	4.84666	12.429672	7.289228
LOC_Os05g35740	40.928579	34.296405	46.055269	38.300798	88.194002	76.026618	47.178093	46.300537	47.973239	42.383312	47.128363	52.240818	40.77363	52.648218	39.913359
LOC_Os08g43570	0.090666	0.017598	0.172361	0.233737	0.311563	0.056739	0.098739	0.225193	0.175797	0.202885	0.059921	0.056523	0.080339	0.222926	0.286986
LOC_Os08g28680	33.361912	28.198572	33.274044	33.328175	60.651161	33.925896	26.234463	28.241741	29.495462	32.826244	32.513729	35.80986	29.311333	37.273548	32.34584
LOC_Os11g03460	0.552426	1.291303	1.161507	1.694387	1.217582	0.785874	1.39601	2.717133	3.589847	5.45734	0.784508	1.110156	1.991499	1.384744	2.894421
LOC_Os01g06740	0.060583	0.09309	0.240122	0.076817	1.409427	1.407448	0.484229	1.689991	1.358696	1.567215	1.032509	1.169622	0.531786	1.631971	0.57201
LOC_Os03g03600	5.092524	10.215508	6.611032	9.738254	0.504385	0.772096	2.916466	5.109003	50.962807	11.917694	3.972163	1.740342	8.652178	15.726051	11.793652
LOC_Os05g29735	0.648482	0.541248	0.573237	0.376853	0.34982	1.706444	0.519378	0.284307	0.638285	0.410639	0.383138	1.218195	0.457339	0.741415	0.318844
LOC_Os03g20330	0.763754	1.120618	8.471974	2.941642	15.952605	2.508941	4.472986	6.308957	2.679812	4.062999	0.687967	3.0068	3.000274	3.419875	3.472429
LOC_Os05g25640	173.591003	146.819885	64.130028	59.456394	43.682232	170.46843	139.640182	72.517822	54.465076	59.991859	205.798752	142.837341	98.111938	61.238182	45.516666
LOC_Os07g31960	0.135898	0.130592	0.015902	0.076576	0	0.292641	0.034198	0.244561	3.147754	0.926252	0.149168	0	0.538618	0.203499	0.473963
MSTRG.22511	15.872436	18.011467	21.617302	31.044989	23.370693	21.131548	11.603008	18.522587	47.680542	72.280235	11.677643	16.516533	14.801042	27.53476	48.520393
LOC_Os12g17880	2.195307	3.36345	4.714297	2.950889	2.693588	5.849475	4.896168	4.976981	7.362025	4.343515	1.049654	2.66002	3.334397	3.205879	3.728101
LOC_Os03g06480	6.511395	5.972353	6.354281	5.676091	4.252142	13.063736	10.047076	9.005521	8.435128	7.954325	8.67994	8.361027	9.317963	8.838716	9.92424
LOC_Os02g43300	0.525626	0.501479	0.417436	0.923973	0.144169	0.553947	1.225658	2.283794	12.543685	9.909808	0.894948	0.753969	3.38645	3.768308	9.48113
LOC_Os09g32300	1.708619	1.618403	2.589971	2.347096	2.676365	1.803328	1.007702	2.500922	4.526778	4.518651	1.300609	1.375344	1.670655	2.298422	3.500461
LOC_Os04g57140	6.679962	6.694994	8.476108	8.246634	6.261275	8.308357	7.233547	5.670961	18.567738	20.885538	8.391311	8.691768	9.61571	11.372945	18.957742
LOC_Os02g45460	50.518372	49.859898	46.33466	45.100109	61.657593	26.760929	23.459997	26.417589	16.687811	18.796885	30.941113	33.841591	27.500395	28.007166	19.477247
LOC_Os05g29880	0.434084	0.560037	0.700875	0.610829	0.293867	0.263942	0.390974	0.316334	4.788756	8.222459	0.426426	0.258388	0.431649	0.403402	5.275708
LOC_Os10g01680	0.02565	0.146113	0.015183	0.025824	0.026746	0.037349	0.055557	0.023146	0.016476	0	0.1896	0.14789	0.765919	0.024337	0.330604
LOC_Os05g25390	0.516237	0.597924	0.272636	0.182332	0.172652	2.133638	1.081754	0.700788	0.897924	0.473989	0.527135	0.415898	0.293333	0.656539	0.286054
LOC_Os05g04690	0	0	0	0.207252	1.248689	0	0	0.048842	0.072623	0.138827	0.032709	0	0.020302	0.177182	0.083147
LOC_Os02g09140	10.588482	12.362541	16.095541	20.987457	12.060926	10.873048	13.232107	22.834276	37.434834	36.844154	6.541117	9.947991	15.787086	19.415102	41.369778
LOC_Os03g01014	219.459824	202.574905	122.031914	96.887108	98.535522	212.453735	233.74379	115.593109	72.204681	110.269394	269.929108	240.97612	157.372101	145.279114	130.337921
LOC_Os05g25870	1.563893	2.440057	2.915084	3.326145	1.488673	1.097007	1.569844	1.419788	3.002701	3.227054	1.119585	0.827989	1.997908	2.254528	1.989215
LOC_Os11g34870	92.355095	70.513443	83.178413	52.370766	128.194778	83.092278	78.16127	63.390789	28.058735	58.163834	103.63723	118.364395	64.033028	93.745674	62.241032
LOC_Os10g13550	30.08897	18.06685	20.208885	14.760729	21.07489	34.856818	23.342208	16.837982	13.693395	17.324285	35.736666	32.731534	24.047471	23.486656	18.68776
LOC_Os06g01870	0.673018	0.746937	0.757294	0.747328	0.875296	0.555383	0.287722	1.332685	2.958771	2.44273	0	0.498418	0.906773	1.098039	1.92443
LOC_Os06g04210	156.752075	86.805168	122.756447	113.824333	165.179749	94.402145	42.142368	54.256824	57.179127	36.85112	39.826889	33.263737	35.054375	38.568367	30.151373
LOC_Os06g35060	0.178219	0.073934	1.082517	0.532306	0.784927	2.20329	2.071681	1.704754	3.861571	2.034445	0	0.116109	0.114127	0.589172	1.296232
LOC_Os12g01030	13.201949	6.943566	7.765975	3.780254	8.157022	25.45396	19.967613	15.769703	10.916912	9.869424	12.805983	11.753516	5.113728	9.217102	6.559493
MSTRG.21988	0.044545	0.340918	0	0.032254	0.030956	0.11868	0.561061	0.094948	0.031908	0.012677	0.21448	0.048023	0.174457	0.046741	0.208233
LOC_Os02g53810	1.737547	1.641089	1.8196	2.693559	1.496248	2.217563	2.676766	2.608751	4.473734	4.628412	2.165012	1.780207	3.033192	2.43924	4.791431
LOC_Os03g22960	0.460681	0.231363	0.189849	0.378279	0.506015	0.875191	0.999325	0.589968	0.388927	2.076258	0.457543	0.433987	0.267018	0.468484	2.592099
LOC_Os09g19850	6.996579	6.927407	5.599779	6.845131	2.804849	4.552553	3.72025	3.217644	6.252959	3.762272	4.044617	4.187654	3.810201	5.496134	3.480797
LOC_Os08g08160	3.324394	2.695969	1.456315	1.040157	1.007203	4.838469	3.172778	1.281723	0.833963	1.437785	5.086465	3.989943	2.241979	2.284942	1.508087
LOC_Os12g15780	0.01313	0	0	0	0.007575	0.435533	0.057708	0.079017	0.082536	0.040891	0.160072	0.182316	0.063093	0.127683	0.090266
LOC_Os12g02470	0	0.024256	0.02942	0.037027	0	0.575382	0.222153	13.449224	25.197062	1.595291	2.280777	0	1.906459	0.368878	0
LOC_Os01g67480	35.01646	39.382999	30.945061	34.386425	28.830513	65.336311	58.243313	66.551331	85.865326	47.638741	36.110752	34.232525	53.26265	50.160812	41.515968
LOC_Os08g41320	1.669977	4.267198	2.25842	3.382273	1.061301	1.485279	6.075006	5.265014	12.128754	7.245834	1.278916	1.139128	3.00385	4.065716	5.480447
LOC_Os02g51610	2.617064	3.1289	2.845305	3.694918	2.474376	2.558699	2.303879	3.643935	11.429906	3.143955	1.745706	1.814848	4.475394	4.257098	3.821627
LOC_Os12g19590	1.219376	1.02662	2.58083	2.613218	2.541348	1.600898	1.042502	1.434133	3.520793	5.584418	1.358429	1.709074	1.793812	3.00023	4.29196
LOC_Os02g54890	10.820374	36.643932	29.507298	48.049927	30.405104	6.257012	16.347979	25.416653	25.046673	31.393049	6.535797	19.55304	26.774944	23.482822	38.872009
LOC_Os05g24930	0.367373	0.38008	0.200347	0.128736	0.284531	0.226833	0.173174	0.204335	0.267924	0.387547	0.473247	0.106599	0.082904	0.227275	0.158864
LOC_Os11g42200	0	0	0	0	0.018533	1.332568	0.710846	0.652767	0.55984	0.538787	0	0	0	0	0
LOC_Os04g46630	0	0	0	0	0	2.759945	0	0	0.712287	0.063641	0	0	0	0	0.200989
LOC_Os03g22340	14.609787	21.414429	20.170946	36.18528	23.212458	20.258354	11.585612	13.587101	46.565865	50.336494	14.376048	13.986948	11.807338	37.562561	40.52879
LOC_Os05g02420	95.695104	63.826035	102.393041	100.91409	66.883608	86.811137	40.175619	103.181039	70.134663	65.337502	43.337661	61.401985	133.002471	119.367205	101.276501
LOC_Os07g47640	824.478516	869.497314	577.603577	692.898682	678.161865	640.715576	900.903687	809.52179	498.961639	559.698364	1053.304932	847.074707	844.246643	617.740173	676.692139
LOC_Os04g33200	6.148375	19.139008	12.346151	27.105178	3.419679	1.328745	8.079739	18.724182	8.183132	4.079353	5.199729	3.911024	16.603034	3.366219	7.738782
LOC_Os03g05870	3.940939	3.611123	4.422077	4.218961	2.953731	11.317705	11.60743	14.312567	9.122506	7.890915	8.940016	7.127468	8.632111	6.899998	6.312269
MSTRG.24855	0.188698	0.447794	0.290557	0.026252	0.426053	0.857767	0.441173	0.177629	0.166843	0.39608	0.349344	0.347918	0.324669	0.22013	0.087338
LOC_Os12g32190	0.256775	0.286941	0.563093	0.672801	0.318266	1.214033	0.746275	0.603408	1.205391	0.878843	0.444575	0.534674	0.643086	0.802514	0.704418
LOC_Os03g59330	0.271349	0.557309	0.977422	1.916315	0.045655	0.063048	0.03552	0.2869	0.497817	0.081131	0.083996	0.126782	0.500453	0.245408	0.08835
MSTRG.28169	7.343388	12.885091	11.872877	8.051864	11.801014	9.336914	18.474302	15.794621	10.916022	14.056687	6.755483	7.628118	13.057572	9.905978	13.01289
LOC_Os01g04070	0.154585	0.041213	0.043691	0.010589	0.044937	0.320368	0.131829	0.026182	0.069182	0.132184	0.062295	0.095471	0.042068	0.054323	0.053707
LOC_Os02g06190	0.436513	0.452071	0.367221	0.284812	0.209792	0.721788	0.324038	0.715188	0.840052	0.830934	0.41196	0.399902	0.295869	0.601029	0.916871
LOC_Os01g26920	13.583221	16.668721	15.181315	21.237893	7.758275	4.846265	5.154723	6.51113	13.486537	9.109835	6.27599	5.623368	6.762568	9.945628	8.52642
LOC_Os07g35710	0.241385	0.307949	0.226786	0.217083	0.215267	0.750694	0.448533	0.1767	0.42875	0.295679	0.300952	0.535478	0.205573	0.427239	0.142922
LOC_Os08g24360	3.885869	2.497748	2.506177	1.946262	2.175008	1.318157	1.361356	1.190538	0.884762	0.847832	1.769799	2.130932	1.854278	1.403582	1.450401
LOC_Os10g37034	0.891094	0.539549	0.599201	0.685913	0.55751	1.209572	1.227478	0.689342	0.369989	0.747452	0.793328	0.891315	0.784915	0.801726	0.803204
LOC_Os11g36940	0	0	0	0	0.027786	0	0	0	2.907233	0.512626	0.023267	0	0	0.01966	0.476884
LOC_Os02g13660	0.949855	0.233653	1.991146	0.652301	0.317223	0.759339	0.679796	1.196972	44.168999	20.948046	0.342485	0.662201	3.041084	0.406467	27.873171
LOC_Os10g41230	5.184601	4.032279	11.38693	10.745007	15.133135	12.610641	7.558203	9.25989	17.143074	13.638379	4.937628	7.215223	8.122548	17.489838	12.966094
LOC_Os04g44800	5.414407	6.280834	7.11073	8.768423	6.744668	6.142129	5.583491	8.314185	13.358084	19.989429	4.870471	4.689332	6.933866	10.794204	18.146301
LOC_Os01g70490	2.974856	2.760035	5.146097	2.004652	5.846863	12.883327	7.119573	4.964522	3.724827	7.07969	2.540261	5.249838	2.295655	8.636747	4.839417
LOC_Os11g22310	0	0.002453	0.005097	0.001663	0.004865	1.318231	1.036379	1.139065	0.780512	0.797257	0.852889	1.097984	1.073039	1.020158	0.90515
LOC_Os07g01910	7.986542	8.971012	12.298539	10.642345	16.341694	2.772646	2.578914	3.815907	7.293015	2.920372	3.077455	4.294777	4.236042	5.405581	4.497995
LOC_Os04g44950	2.342378	1.986534	2.594989	2.307379	0.975679	10.414329	4.475333	2.991731	3.081413	3.277558	6.280144	5.401505	3.67651	3.691661	3.501833
LOC_Os12g35640	5.311462	5.929289	5.184489	4.766171	3.898859	9.194017	6.32066	5.932732	12.708599	6.54716	7.136755	7.598172	4.930594	8.139111	4.518329
LOC_Os04g58720	0.640651	0.55884	0.995752	2.296237	1.662575	1.000874	0.531202	0.901638	3.351209	3.767789	0.78948	0.590245	0.992903	2.339634	3.655329
LOC_Os03g50110	13.513798	11.108527	9.302547	8.40013	8.29353	12.599198	14.63504	13.324238	7.318195	9.543253	15.295509	12.839921	9.811628	11.084847	10.123645
LOC_Os10g39420	9.302181	13.325275	20.055578	21.746998	14.536216	5.4661	9.137666	9.603307	36.786396	16.435146	6.647315	9.42065	13.782177	22.602476	17.087214
LOC_Os05g28770	0.380732	0.268068	0.325684	0.667435	0.137651	0.698455	0.095874	0.310289	1.031081	1.074577	0.173131	0.098059	0.278859	0.244005	0.700094
LOC_Os03g49940	59.884193	47.859352	62.113029	29.546637	57.584892	44.276978	43.833103	40.383434	17.062885	28.525095	52.899773	49.954639	35.428036	38.822353	33.102627
LOC_Os04g33970	5.938606	6.109213	4.405519	3.304218	5.067824	5.575571	5.214641	3.481684	2.154124	2.991283	5.342806	4.009526	3.842901	3.891101	2.600614
LOC_Os01g55410	2.578197	3.338707	3.914477	5.055412	1.877905	1.965243	2.323093	2.879091	6.196512	5.788943	1.801264	2.448784	3.870859	4.029104	6.644785
LOC_Os01g47110	3.346601	3.14633	3.041922	2.20836	2.6619	5.725054	4.67228	1.733037	3.597779	1.827263	2.353081	3.277762	3.004203	2.557637	1.324476
LOC_Os12g31880	2.329718	3.720408	7.474936	6.19443	5.321803	4.026857	5.112208	6.738558	7.084216	5.596556	4.545292	4.722964	8.800615	7.566484	7.042046
LOC_Os01g59120	0.384019	0.316795	0.761832	1.426475	0.327661	0.283433	0.601205	1.001945	3.569693	16.413095	0.281138	0.206573	1.192631	1.034417	15.262558
LOC_Os02g12200	2.729645	2.62864	4.205033	5.665545	4.781506	4.738593	6.507527	8.825333	8.187012	9.893264	0	0	0	0	0
LOC_Os03g63410	1.912011	2.382496	2.505749	3.387333	3.238747	4.374101	2.755383	2.458018	5.762375	10.927961	2.210667	3.282187	2.584311	2.733865	6.462111
LOC_Os01g64540	2.176671	3.438602	2.541797	3.524536	1.5483	2.726271	5.679594	5.480072	5.213322	1.528785	2.278485	2.118228	3.51812	2.367913	2.25568
LOC_Os02g57720	12.053352	7.284188	12.307167	4.84163	16.257879	45.677406	17.070335	8.044276	7.927327	11.215133	34.807049	38.521469	13.889895	26.955639	9.572104
LOC_Os03g10930	1.13741	0.946451	1.71369	2.267569	1.840293	1.021052	1.009395	1.461849	3.320507	4.807498	1.374856	1.426075	1.264577	2.235263	2.577554
LOC_Os09g17660	0	0	0	0	0	0	0.036312	0	4.128942	1.001869	0	0	0.171261	0	0.391547
LOC_Os02g09800	0.067332	0.044361	0.081764	0.122256	0.071931	0.040266	0	0.085757	0.551747	0.146	0.081792	0.050883	0	0.265476	0.306969
LOC_Os03g12680	1.463815	2.155339	0.628903	0.836223	0.17906	1.478474	1.439547	1.516994	7.871496	1.940343	1.520781	0.792284	1.946976	2.674428	2.709079
LOC_Os10g36070	0.382869	0.659713	0.629866	1.011333	0	0.09735	0	0.372102	4.206741	0.297281	0.09445	0	0.031539	0.064047	0.307777
LOC_Os01g37470	0.643702	1.27557	1.070645	1.433365	2.44588	2.861521	0.950175	1.497211	4.923797	3.137059	0.368226	0.935483	2.934947	1.727606	4.53424
LOC_Os01g20880	3.695287	3.463438	2.405443	3.926227	1.804739	0	0	0	0	0	0	0	0	0	0
LOC_Os01g18110	0.131927	0.150234	0	0.06375	0.064479	0.051365	0	0.04192	1.663647	0.25471	0.099153	0.031386	0.281557	0.049383	0.169929
LOC_Os03g29250	0.786562	0.334273	0.142594	0.204172	0.174682	0.755999	0.482946	0.067118	0.610233	0.201868	0.730579	0.120351	0	0.173472	1.163882
LOC_Os12g30060	11.875673	8.117479	11.261977	10.211242	19.456269	17.860635	10.220608	13.87064	9.548369	14.698195	11.500471	12.455559	9.496281	15.032112	10.046747
LOC_Os02g35900	123.313896	93.836007	125.12181	94.540509	189.021457	138.663776	129.017951	108.889258	88.146026	118.082719	169.004836	185.744176	118.843362	167.704903	129.236104
LOC_Os03g57460	3.342316	4.846618	3.889457	6.162373	0.355944	1.196571	2.680909	3.722462	23.87044	13.323111	2.201384	2.239459	6.013107	10.131053	14.406668
LOC_Os04g41820	0.44662	0.433003	0.279174	0.156016	0.090544	1.009395	1.135883	0.581186	2.400377	3.871593	0.975646	0.719591	0.524938	0.900244	1.953587
LOC_Os10g24954	0	0	0	0	0.024929	0.127968	0	1.329112	3.857364	0.703713	0	0	0	0	0
LOC_Os01g42790	6.737597	2.092517	7.13722	3.936916	6.169518	9.336701	8.834357	1.14426	1.358467	5.469485	2.477708	1.90661	0.786971	1.201483	0.756627
LOC_Os09g35630	2.337753	5.829398	3.210914	5.756441	0.698113	1.729379	3.914077	4.337388	13.290293	5.585448	2.283153	1.976877	4.717684	7.107865	5.550722
LOC_Os03g61080	4.828644	3.080901	2.862391	2.14414	3.154139	5.409359	3.906864	2.823485	4.260993	6.346615	3.462986	3.462026	2.378928	2.488416	5.405237
LOC_Os04g34610	20.152275	15.376933	21.385122	15.391902	21.183969	54.040321	28.248388	26.449007	21.569977	30.705961	46.361557	49.822998	27.355368	35.118217	21.38085
LOC_Os11g02000	1.838926	1.468738	0.971238	0.870978	0.792896	2.1231	1.474596	2.010012	2.554095	2.711685	1.404019	1.445519	1.094581	1.483514	1.495119
LOC_Os02g36280	0.627073	0.482013	0.526483	0.258874	0.37373	0.588749	0.127619	0.119	0.106985	0.078967	0	0.035098	0.076149	0.173462	0.03888
LOC_Os05g43240	16.592129	13.289186	12.684724	9.944134	12.265497	24.925585	25.532347	8.786572	3.466204	9.312145	33.930206	24.543106	20.460829	11.85897	10.299162
LOC_Os06g49000	0.398527	0.860869	0.35591	0.690098	0.166651	0.626145	0.518433	1.187731	6.764236	1.726766	0.433046	0.245639	1.163542	0.794914	1.896853
LOC_Os03g11330	5.9688	10.672198	7.395513	11.032104	3.638595	6.75054	8.924464	11.033848	18.777979	12.067386	5.905826	5.896626	14.105222	8.205017	11.262527
LOC_Os06g34070	5.94065	7.739492	5.343484	5.371167	4.907785	8.041025	9.346108	12.735756	8.738546	7.036795	9.793199	5.576221	5.684612	5.28865	5.585299
LOC_Os03g60730	0.284964	0.108344	0.30957	0.498389	0.774126	1.987109	1.367019	1.654391	2.402595	2.819177	1.611023	1.843294	2.002158	2.066985	2.008823
LOC_Os06g01180	1.341107	1.581214	3.367356	3.992412	2.921401	0.793895	0.864289	2.157487	5.630126	5.566363	0.884392	0.579931	2.098754	3.159697	4.255772
LOC_Os07g37820	0.635737	0.51751	0.489793	0.24876	0.39113	0.544218	0.654017	0.525707	4.262255	3.076333	0.544812	0.229159	0.427371	0.675457	2.740314
LOC_Os05g44620	0.412	0.600774	1.234422	1.431168	0.078587	0.065485	0.301038	1.057895	5.626926	0.504202	0.454197	0.24171	3.313612	2.363997	0.844675
LOC_Os04g46440	2.249492	7.259157	2.894826	4.268338	0.202173	0.769688	0.791521	1.707978	2.154606	0.875576	0.771659	1.949329	3.533643	1.527606	1.710043
LOC_Os07g36190	418.99765	307.941162	381.186829	307.174072	640.119751	511.238892	413.439178	418.332458	210.885101	517.61792	599.059509	526.114319	353.243286	470.2005	520.820679
LOC_Os03g14300	0.732489	1.649327	3.729327	3.443101	4.421294	1.025217	3.175285	6.860151	6.237567	7.199088	1.214082	3.146451	6.123993	6.32735	8.950825
LOC_Os10g34910	0.08631	0	0.098471	0.087577	0.508817	4.757088	7.702173	2.04743	2.039617	1.550817	0.22766	0.383986	0.088896	0.243502	0.301204
LOC_Os02g37880	67.05495	60.879731	60.798325	42.465246	57.967292	71.356991	71.860237	49.196601	32.190757	46.548221	67.431983	74.609461	56.833715	57.803056	50.882956
LOC_Os06g01450	5.919123	3.213316	4.191994	2.311097	4.294219	4.789961	3.607977	3.634763	4.723313	4.071434	2.876525	2.903679	2.897586	3.782815	3.699385
LOC_Os08g19105	4.894886	7.40491	6.37815	10.727118	5.699222	4.554917	2.888462	6.145144	11.823895	11.102483	3.100903	3.261925	5.307541	7.523621	7.533601
LOC_Os12g35350	0.179262	0.421724	0.524098	0.869789	0.464554	0.291278	0.344807	1.017303	24.678226	11.907895	0.270584	0.169502	0.70151	0.989072	8.005995
MSTRG.19689	0.78723	1.080626	0.792586	1.186437	0.472223	0.101348	0.0383	0.129235	0.102132	0.273587	0.680666	0.548024	0.789099	1.00321	0.684172
LOC_Os04g08836	0	0.089665	0.195344	0.691104	0	1.265599	1.181478	1.66344	0.459442	1.397039	0.738644	2.082817	0.773473	0	0.495905
LOC_Os07g28880	2.114866	0.383088	0.300462	0.726468	0.105761	0.865143	0.685448	0.182024	0.155447	0.304022	0.621737	0.690693	0.697984	0.31375	0.14789
LOC_Os11g36120	0	0	0	0	0	0.683581	0.156786	0	0	0	0.052166	0.042709	0	0	0.065485
LOC_Os02g21240	2.028526	2.448742	2.108467	2.921584	2.740956	2.81029	1.668003	3.324813	7.154036	7.541089	1.637207	1.468188	2.324585	3.445468	3.665018
LOC_Os03g53990	1.373897	1.441568	2.441524	2.03496	2.018605	2.834908	2.935153	3.243444	3.42757	2.557281	2.769449	3.012572	3.624875	2.875981	2.632377
LOC_Os02g20844	1.790892	2.210896	1.127454	1.01305	1.323355	1.946565	1.500244	2.310905	1.969974	2.325466	1.42462	1.883457	1.673204	2.068996	1.952863
LOC_Os08g14050	1.731224	1.925674	3.125363	3.22409	2.887565	1.335312	1.692285	2.002928	2.734974	2.576787	1.767651	1.415789	1.282546	2.165875	2.141108
MSTRG.6934	47.557873	46.994789	41.842552	33.723434	55.320099	59.435593	48.531918	33.953144	53.062725	64.137749	78.81324	65.773697	46.485432	44.553558	67.772934
LOC_Os03g52239	15.840408	25.659584	7.102265	20.218368	4.758968	18.789283	18.07083	19.381555	43.303206	14.912342	15.900583	11.078298	25.521094	20.719587	12.253308
LOC_Os06g10510	10.112125	3.249967	0.68287	0.394612	0.861796	15.508354	4.729097	0.784743	0.638671	0.704548	23.079809	6.762537	1.268306	1.065964	0.758736
LOC_Os03g52230	24.886341	37.701435	46.662289	58.730465	44.975918	0	0	0	0	0	0	0	0	0	0
LOC_Os11g14020	0.278641	0.217548	0.200134	0.24381	0.08308	0.166776	0.155678	0.109327	0.470821	0.936592	0.086415	0.084609	0.101906	0.343858	0.369082
LOC_Os02g26140	0	0	0	0.060892	0	0.025279	0.06344	0.027837	0.138829	1.08864	0	0	0.108333	0	0.994717
LOC_Os06g48065	0.019672	0.052824	0.105622	0.097561	0	0.074147	0	0.062674	1.03101	1.25149	0.091461	0.021805	0.111662	0.161418	0.770263
LOC_Os06g48060	6.866917	5.755119	9.816654	7.668067	12.399278	8.327263	8.736164	5.909241	3.766129	8.008039	8.843189	11.252052	8.289793	9.776075	8.976501
LOC_Os08g12950	0.03426	0.125228	0.459805	0.219639	0.750031	0	0	0	0	0	0	0	0	0	0
LOC_Os10g27980	0.095859	0.062328	0.069842	0	0.13319	0.619287	0.12184	0.18607	0.206814	0.139492	0.022545	0.206354	0.06413	0.164477	0.220503
LOC_Os05g38270	23.103246	23.416746	23.900644	22.539767	21.439771	24.660213	19.429688	15.473706	10.293096	20.861733	21.434157	16.574697	17.264026	22.298126	18.019331
LOC_Os04g45490	1427.894653	770.041931	874.863098	533.49176	868.364197	1108.934814	908.209351	422.461823	278.493866	581.301208	1078.928345	1108.203613	582.912903	574.889526	472.127441
LOC_Os07g48500	126.439636	73.392662	83.138748	66.649673	141.564651	107.433693	56.143734	28.521414	52.134251	28.163551	73.57251	91.036842	85.795486	126.237877	80.798485
LOC_Os05g49910	29.587717	20.721164	25.668233	14.818365	37.20932	32.201353	21.140344	16.111791	10.243242	17.122195	37.604332	37.776306	18.236891	30.944277	21.193519
LOC_Os07g05000	169.923447	137.961411	163.878555	103.954826	234.352097	125.856377	134.693405	80.602074	48.040596	105.646797	170.246796	153.830475	104.472305	131.838318	104.383682
LOC_Os11g01700	0.040996	0.045075	0.024258	0.011744	0.019453	0.070134	0.153394	0.444154	0.930894	0.116582	0.11105	0.196659	0.705243	0.420348	0.358137
LOC_Os04g47890	1.600528	0.747834	0.422231	0.34524	0.747723	2.760872	1.29528	0.794316	0.782817	1.315688	2.790037	2.415569	0.990112	1.12133	1.291345
LOC_Os02g42810	199.763626	199.324692	140.508377	156.179108	108.362663	0.155902	0.725818	0.567892	0.059522	0.502745	1.043489	2.367812	2.324647	0.459573	2.548474
LOC_Os07g25150	2.667305	1.993752	1.710236	0.889016	1.675066	2.770364	1.552904	1.67153	1.89343	1.468958	2.690204	2.692093	2.341404	2.890255	2.519475
LOC_Os08g31569	3.29357	3.196177	1.048125	0.666785	1.660879	5.382935	4.506379	2.068153	1.081309	1.679928	6.786543	5.927088	2.797212	2.221463	2.315505
LOC_Os02g49790	0.896231	0.215357	0.613465	0.253398	0.601682	2.075423	1.004114	0.879695	0.074064	0.873556	1.102033	0.89891	0.125606	0.611736	0.5383
LOC_Os01g06500	5.478987	2.872088	1.500123	0.913774	1.894958	8.642297	5.139879	1.991897	1.124102	1.022867	6.969463	5.979922	3.313556	2.599643	2.337711
LOC_Os08g33200	18.635231	18.136068	17.286678	12.665624	13.821509	25.87114	24.072176	13.268037	13.25979	20.378912	19.057272	25.308643	17.911324	17.437891	15.212638
LOC_Os01g13280	0.845616	0.81549	1.26701	1.169438	1.920769	1.736588	0.774514	1.045099	0.896333	0.694908	1.37687	1.603511	1.014398	1.591181	1.004978
LOC_Os04g13220	6.391396	6.887558	8.665232	7.292468	5.847791	6.901734	5.800664	4.954501	3.83733	3.877029	3.059779	4.749255	4.637299	4.583221	4.006452
LOC_Os08g38320	1.279953	1.440734	1.436601	1.752359	1.537104	1.542735	1.764355	1.93268	4.742155	6.074015	1.095913	1.457057	1.670508	2.302133	3.583961
LOC_Os07g02460	5.132078	4.068863	10.41876	8.261167	13.892481	6.34449	4.862441	3.471411	2.907416	3.900811	9.260328	5.582089	3.732737	2.911269	4.112991
LOC_Os01g12770	20.673906	21.41942	10.449313	9.167008	8.38992	44.319714	62.653439	26.82482	11.194115	12.883186	28.501099	23.555025	12.780926	9.67856	8.339411
MSTRG.282	0	0	0	0.04585	0.046017	0.632832	0.669883	0.215383	0.498712	0.093179	0.01647	0.048363	0.177638	0.048177	0.05261
LOC_Os01g17050	10.252096	41.646282	13.247126	18.362429	6.152114	10.576416	20.579338	20.34012	8.78712	8.955815	5.386205	29.484129	16.075329	11.057159	16.21747
LOC_Os01g33160	0	0.100532	0	0	0	0	0	0	4.443675	0.028349	0	0	0	1.77286	0.091623
MSTRG.7233	14.887704	18.556766	14.199927	15.886332	10.103322	12.600267	19.594252	14.599003	12.064248	12.213782	14.296818	11.365621	17.293578	10.086015	10.963435
LOC_Os04g56180	0	0.042514	0	0.04616	0	0	0	0	1.061234	1.866523	0	0	0	0	2.128566
LOC_Os09g28840	0.825433	0.921239	0.364168	0.194894	0.523337	0	0	0	0	0	0.409198	0.454946	0.585515	0.218842	0.421996
LOC_Os12g25120	5.802102	6.902198	4.23208	4.106557	4.071391	12.503816	9.496533	8.637821	7.860024	8.478276	5.247258	6.963895	4.782979	7.005079	8.460846
LOC_Os04g39880	5.796792	7.852574	7.19588	6.506413	5.314996	8.249244	7.082442	11.106933	35.367534	5.696087	3.323487	4.239434	8.049938	9.291325	8.938633
LOC_Os07g06060	0.852123	1.388603	1.405789	1.350351	1.007896	1.387116	0.448221	1.446559	3.211765	3.070345	0.634791	0.475936	1.317639	1.732204	2.651042
LOC_Os04g48870	0.147781	0.616018	1.129685	1.130843	2.654828	0.242981	0.922286	1.955505	0.378846	1.110203	0.758592	1.043784	1.573765	0.734546	1.06929
LOC_Os08g02990	1.170334	1.759926	3.104773	3.062179	1.929303	1.973071	1.916131	2.207745	5.387482	3.463107	0.820894	1.240323	3.701564	2.876058	2.190078
LOC_Os08g06630	65.510516	79.520846	63.196176	85.46279	53.635742	43.004795	66.066767	94.876771	62.421947	59.268986	62.818245	53.621102	91.5852	59.663934	75.863863
LOC_Os03g24460	6.463228	6.36974	7.459402	9.661153	4.303675	5.837134	3.61134	6.246822	18.981706	10.993014	3.742326	4.130859	7.899599	8.593035	9.169355
LOC_Os03g04890	0.143816	0.02959	0.143539	0.084681	0.307027	1.164692	0.417712	0.190386	1.328864	0.24295	0.103987	0.095542	0.040997	0.170626	0.080841
LOC_Os08g02996	0.685486	0.744928	2.079873	2.583987	0.474538	1.694979	0.916381	1.361012	9.32066	4.639195	0.403343	0.350158	1.812509	1.745719	2.112985
MSTRG.18961	0	0	0	0	0	2.227336	3.744072	3.069107	3.963372	2.229069	0	0	0	0	0
LOC_Os06g24730	37.930083	34.007288	34.92335	21.057366	20.402164	46.726527	23.604836	19.073024	16.891047	12.281866	29.691537	38.585977	25.236888	24.72699	17.475368
LOC_Os11g38170	1.794507	1.967935	2.88278	3.390636	1.585773	2.636296	1.097826	1.602165	4.43776	6.756732	1.168215	1.447821	1.537447	3.219722	3.420496
LOC_Os08g01940	2.230257	2.320815	3.059966	2.981346	1.960687	4.168153	1.625325	4.409478	4.009039	1.775641	0.886827	1.304493	2.691639	2.780446	1.820835
LOC_Os11g27799	0.802567	1.338171	0.75457	1.265586	0.823945	0.038136	0.067257	0.115452	0.244855	0.109337	0.155598	0.36717	0.558511	0.62873	0.434867
LOC_Os08g32140	0.009681	0.240258	0.133847	0.692863	0	0.31604	0.097984	0.228079	3.02996	0.171852	0.228203	0.156128	0.257427	0.798653	0.125078
LOC_Os04g10750	9.081644	7.716397	5.166738	2.8655	4.598334	27.79541	24.818501	11.301515	5.195966	12.384041	23.917675	24.003958	12.656506	14.96908	13.580016
LOC_Os08g39490	4.812795	7.696213	6.119216	9.244825	2.016484	4.287211	5.409347	5.003088	22.559179	11.119334	4.497926	5.171315	8.051474	10.494423	7.908302
LOC_Os04g12669	0.261667	0.720689	0.474581	1.431535	0.629497	0.169737	0.235588	0.432655	0.676823	0.285159	0.052947	0.163907	0.206412	0.322392	0.201452
LOC_Os01g49529	14.731948	10.499054	11.002749	7.65021	6.95588	20.654053	13.598711	8.812581	15.747877	10.097189	18.096638	15.214969	10.269807	13.71428	8.682859
LOC_Os03g01910	36.458424	45.584276	40.852994	60.198563	36.917516	30.021916	18.422475	21.905995	61.942289	41.739219	21.655379	25.544439	27.925108	50.488446	38.63321
LOC_Os08g39140	15.402669	28.670705	17.999979	15.02936	9.259935	30.079621	22.693759	15.374078	11.164316	26.960005	13.574046	17.248534	13.595523	17.778952	11.304943
MSTRG.30195	7.644506	7.633292	6.120522	4.797293	6.078924	4.722815	1.468017	2.094111	3.284495	2.514329	6.437913	6.024173	5.174685	4.439526	5.024738
LOC_Os05g06660	3.120664	2.903442	3.083614	3.417576	1.266595	2.277018	1.521805	1.484315	6.022474	3.070242	1.068933	1.564093	2.017464	2.217688	3.836523
LOC_Os10g22720	0.200061	0.135335	0.075788	0.338042	0.12383	0	0	0.214708	0	0	1.921812	2.296468	2.336363	3.448307	1.140602
LOC_Os03g04270	1.959578	2.385521	5.288946	4.131495	1.75134	3.988918	3.060375	4.458613	4.770297	7.861718	2.105627	3.001311	4.578991	3.520712	11.960055
LOC_Os12g17600	14331.21777	19385.88086	10558.11621	14960.53607	12143.51074	10526.16211	19387.02734	19568.63281	8934.375977	14004.75293	16618.40039	13715.82227	18740.2312	8885.645508	14802.19482
LOC_Os08g01360	41.184487	28.340054	27.585256	15.655628	23.382394	40.640494	28.369473	22.977849	18.959511	24.700378	47.759724	44.803563	26.984967	26.698211	27.154219
LOC_Os03g31290	90.80336	57.489227	73.379895	55.278088	73.607368	70.902544	56.474542	42.870674	31.972516	41.258766	78.074748	63.440056	45.393385	41.881527	44.210184
LOC_Os01g42710	1.188743	1.146105	1.238886	1.352237	0.764695	0.795874	0.604388	0.658561	1.602319	2.176004	0.482182	0.655095	0.87087	1.010991	1.407298
LOC_Os07g10050	4.725831	5.549126	2.128106	2.75453	1.421323	0.00948	0.002012	0	0	0.005843	0	0	0	0.000908	0
LOC_Os05g35160	0.846885	0.934634	1.219851	0.406091	2.594131	1.558164	3.307576	1.356074	1.086117	2.487113	1.208165	2.568468	0.73907	1.752269	1.123827
LOC_Os04g26590	27.80978	20.917849	27.559498	19.893404	30.506777	31.675718	25.846251	17.559557	14.082337	16.155949	31.16544	32.864799	18.128967	26.639044	15.747573
MSTRG.21258	1.166936	0.365908	0.369553	0.193159	0.606009	0.487254	0.359167	0.198161	0	0.206998	1.116517	0.462162	0.192501	0.116599	0.202815
LOC_Os05g03830	5.808682	6.101109	5.427847	6.888903	2.100429	6.611437	4.508429	3.487464	2.967003	4.087222	5.846123	4.924646	4.364664	3.032957	6.094393
LOC_Os02g27480	6.8232	7.163927	12.304802	11.590972	12.662033	15.739576	14.956958	12.930691	17.037555	13.552818	14.093495	15.421994	15.617111	17.052121	16.651682
LOC_Os01g54119	3.625255	4.23682	4.581234	4.976327	3.524038	6.12258	4.842716	6.098075	16.006483	14.526357	3.393361	4.549192	6.269882	8.117414	12.262293
LOC_Os12g42160	0.193501	0.084798	0.064051	0.187387	0.155815	0.058311	0.009882	0	0.313006	1.59113	0.034426	0.112843	0.206219	0.058352	1.54752
LOC_Os01g42880	6.022931	7.24512	8.362107	11.444886	4.721015	10.634172	7.776825	10.322168	31.554338	19.951159	3.701821	4.693555	8.874227	9.931081	15.377551
LOC_Os03g38980	3.251231	5.19897	5.363701	8.716277	6.649434	5.100387	3.142611	3.57987	16.107165	19.4337	2.515334	3.969593	5.540911	9.807052	14.233671
LOC_Os02g35710	1.237863	1.028589	1.820077	1.722043	3.747246	0	0	0	0	0	0	0	0	0	0
LOC_Os03g01008	0	0	0	0	0	0	0.014296	0	0.14366	0.577936	0	0	0	0.021762	0.578929
LOC_Os05g25860	0.117645	0.063331	0.185731	0.42583	1.823672	0.098603	0.16924	0.483136	1.157505	1.561671	0.015978	0.172376	0.096239	0.539272	0.834151
LOC_Os05g01470	89.811873	93.123326	113.250863	73.202882	95.698536	192.120141	158.766209	125.712395	76.357017	119.943324	87.390209	126.094707	113.892498	116.480735	100.022704
LOC_Os08g04460	6.163891	6.329263	5.994664	6.518087	5.546695	7.097338	7.055601	7.250479	23.29464	12.470125	4.084293	6.510202	5.71829	8.24409	11.259263
LOC_Os04g15670	3.684399	5.151136	3.486093	2.423194	2.140831	4.590725	4.622317	4.684492	3.747822	4.414415	3.408409	3.959472	3.661841	6.024217	3.742864
LOC_Os01g01312	3.721277	4.062349	4.435032	4.845446	4.952273	8.344546	6.343918	6.421412	10.09479	12.009308	2.193689	3.471922	4.663779	4.848598	7.078375
LOC_Os01g62500	0.354357	0.545165	0.631636	0.962815	0.38804	0.578241	0.803367	0.37355	0.436146	1.131786	0.586771	0.549309	1.015119	0.555227	0.94037
LOC_Os12g04860	3.349667	4.062334	2.429358	3.629323	1.208204	0.504011	0.502184	0.53592	0.540391	0.137958	1.840876	1.470859	2.435021	1.516008	1.660992
LOC_Os06g39970	0.456431	0.327578	0.12728	0.117115	0.333222	0.284155	0.170093	0.216466	0.178581	0.206639	0.71562	0.758264	0.180478	0.228377	0.252861
LOC_Os01g50120	4.542953	4.418197	4.513685	4.530527	5.740434	4.366616	3.998779	3.28639	4.546713	3.74359	4.198633	3.591724	4.256541	4.420773	3.380535
LOC_Os02g05710	31.67988	28.997099	32.88567	15.418467	32.079288	33.499672	26.49979	20.757599	16.303055	19.572231	32.57209	39.531452	22.694981	29.982821	22.569803
LOC_Os04g50110	65.32766	81.472809	61.411816	87.219955	46.283474	37.084408	57.172245	46.040218	44.626144	36.936855	62.124863	57.677322	59.822433	45.32275	37.390484
LOC_Os12g23150	6.328501	5.199024	5.703457	4.273347	6.979187	6.418687	4.700459	4.896886	2.759281	4.736922	7.473125	8.421809	4.831494	5.561252	4.225855
LOC_Os09g37050	0.154187	0.737413	0.160311	0.284518	0.086422	0.090027	0.398035	0.890326	6.553953	0.60991	0.375823	0.180759	0.607368	7.342294	0.514212
LOC_Os03g40020	6.189458	7.033327	3.927657	3.32252	2.006915	3.71635	2.687141	1.520514	3.057068	1.435591	2.919577	2.953547	3.030818	3.377594	2.389274
LOC_Os11g05470	0.401501	0.257721	0.657039	0.315612	1.146463	0.661366	0.401	0.301512	0.637656	0.395319	0.233544	0.394213	0.467333	0.64173	0.399157
LOC_Os03g06370	0.774868	0.519154	0.669158	0.461372	0.79737	1.213609	0.617373	0.870223	1.33464	0.784851	0.679173	0.646132	0.747435	0.673361	0.763331
LOC_Os02g40430	2.847018	5.902338	5.136792	9.448448	0.461744	1.11519	1.694163	4.324368	55.400196	12.43612	1.347608	1.04669	6.439932	17.064285	10.687931
LOC_Os05g32670	1.359735	1.050405	1.005032	1.197714	1.303877	2.547567	1.844104	2.18674	1.43098	1.797683	1.838961	1.804853	1.400175	1.723195	1.045426
LOC_Os02g30800	0.050373	0	0.030216	0.068877	0.138225	0.067292	0.11378	0.103709	0.693624	2.588832	0.128569	0.076843	0.15489	0.157518	1.174267
LOC_Os04g49910	0.803092	0.933167	0.652255	0.733417	0.678235	1.522816	1.535805	0.729139	0.874369	0.90519	1.257655	1.048449	1.001285	0.897016	0.779237
LOC_Os08g04280	8.083424	9.357295	10.044289	9.577409	12.579917	9.048314	5.512694	8.478869	17.768905	23.208839	5.055254	8.282447	8.397974	13.320682	15.816059
LOC_Os05g34780	0.1354	0.039324	0.135738	0.232966	0.035675	0.096622	0.084169	0.08009	0.581841	1.789861	0.091555	0.079852	0.202839	0.115308	0.825626
LOC_Os01g40820	1.878731	1.882769	2.110563	3.068555	2.111725	0.644244	0.856508	1.629258	3.572331	6.103162	1.019284	0.78003	1.912113	1.56304	5.12164
LOC_Os04g58580	12.611397	13.538015	11.182476	19.920082	9.657792	12.064188	12.025875	16.971403	37.231478	22.938113	9.673206	8.8389	13.648626	13.053538	17.305886
LOC_Os03g59480	1.23702	1.217914	2.112679	1.812705	2.286827	2.805083	1.669522	3.104642	7.662426	6.177054	1.317664	1.220121	2.058048	2.695984	5.018398
LOC_Os03g55704	6.062306	6.487274	7.412203	6.443024	4.64765	8.557551	7.824236	9.017796	11.171638	10.00799	6.782417	7.966825	8.826828	6.350718	14.514302
LOC_Os10g35710	45.535926	46.024579	45.877441	36.742367	53.669015	60.979615	56.287026	42.152632	35.343117	51.622255	55.713822	54.002802	43.287522	51.471739	52.158199
LOC_Os02g03710	265.380768	85.408691	43.558117	11.490214	18.841953	594.797119	291.977722	51.524857	24.736605	53.052235	550.276672	383.45813	63.306412	49.268723	43.116848
LOC_Os11g40930	3.093215	1.694962	4.086782	1.606384	6.022653	0	0	0	0	0	0	0	0	0	0
LOC_Os06g08460	0.114394	0.131015	0	0.161274	0.015831	0.390328	0.196138	0.251182	0.710876	0.139151	0.089182	0.179807	0.135611	0.171684	0
LOC_Os10g21560	3.302958	6.68633	8.981275	13.953159	6.84144	4.224077	5.609634	10.931049	24.343171	8.728703	2.880239	2.537959	8.056777	7.325951	5.546015
LOC_Os03g06360	0.274457	0.56883	0.253037	0.42086	0.354696	0.07592	0.274642	0.165402	2.333252	1.019808	0.170022	0.058537	0.324929	0.414615	1.561316
LOC_Os11g06410	1.295145	0.713441	1.009449	1.189723	1.357129	1.768573	1.913258	0.955464	2.609463	2.128669	0.878254	0.635848	0.787277	1.089243	1.211392
LOC_Os08g42210	5.938029	4.835629	8.394114	6.39809	10.17991	0	0	0	0	0	0	0	0	0	0.040646
LOC_Os10g04770	0.478323	0.31559	0.39467	0.584285	0.819692	0.40552	0.308929	0.526149	0.713053	1.210694	0.06116	0	0.131901	0	0.027724
LOC_Os03g31230	39.375167	37.983738	33.65751	22.165179	22.265471	46.15789	45.661701	29.43174	20.38533	24.459952	46.900833	50.63228	33.061849	31.313105	27.628043
LOC_Os07g13770	0.759644	1.091435	0.610892	0.465447	0.293089	0.188613	0.024336	0.157058	1.083635	0.125331	0.046606	0.179033	0.388215	0.568944	0.170494
LOC_Os05g44210	22.315353	27.334127	34.162804	26.619851	36.629696	17.535629	22.784385	19.429594	13.811341	14.916623	23.304098	23.560298	26.45862	22.514064	20.848598
MSTRG.15990	0.837978	1.593719	1.608033	1.582034	0.800102	2.26245	2.270082	2.925124	1.935118	2.134029	2.375663	1.799775	2.128814	1.594181	1.92106
LOC_Os08g23710	29.190367	32.670254	41.187126	65.538475	50.697403	33.185036	20.266663	30.18265	77.846123	146.964874	18.621172	23.603649	29.567173	63.709934	93.355797
MSTRG.22582	0.028671	0.08587	0.01848	0.175629	0	0.025639	0.046838	0.092865	0.863795	0.334648	0.046955	0.043027	0.336112	0.21615	0.178395
LOC_Os03g39610	1398.273956	2001.205567	1218.825287	2653.641296	607.644173	703.452118	1772.761505	1829.874984	1691.846466	958.031902	1603.091645	934.134986	2012.433227	1336.131424	1389.780205
LOC_Os03g27930	0.311943	0.877017	0.72857	0.648976	0.367503	2.100904	1.315068	1.376359	2.217486	2.315589	1.74422	1.788186	1.97222	2.498834	2.143065
LOC_Os03g30530	1.126004	1.576386	1.458125	1.609451	1.351499	0.978437	0.478796	0.944589	5.526796	7.780541	0.770393	0.660992	1.106124	1.309158	10.990975
LOC_Os04g13140	0.647298	0.658053	0.972535	0.708429	0.108845	0.554219	0.225536	0.609728	0.395677	0.106173	0.281442	0.082217	0.482305	0.893661	0.248923
LOC_Os02g53990	0.282776	0.202694	0.410935	0.631738	0.378576	0.198073	0.348997	0.381688	0.854353	0.834516	0.314967	0.221955	0.310406	0.439712	0.530796
LOC_Os10g41410	3.744224	5.773207	7.483385	12.160797	12.062489	10.517442	11.985684	9.590522	28.104147	55.422276	11.301819	10.837671	8.333135	14.173278	24.249424
LOC_Os08g17510	0	0.069343	0	0	0	0.162124	0.179127	0.147777	0.608557	1.76523	0	0.21691	0.093791	0.217688	0.275887
LOC_Os02g10810	15.221536	15.681242	18.946623	27.79493	33.613552	15.675055	8.286606	9.406241	25.813086	34.90313	7.912378	11.657744	8.56223	29.69488	23.958811
LOC_Os08g38780	10.983669	10.610509	8.531912	4.534578	4.993342	14.44698	9.935552	7.256124	5.931058	4.5123	9.749822	9.19495	6.816778	6.585041	4.506341
LOC_Os11g03160	0.244811	0.138858	0.242008	0.115337	0.127092	0.082265	0.080404	0.07652	1.257793	1.968439	0.093829	0.171038	0.264228	0.021378	2.061802
LOC_Os02g02970	1.409037	0.981007	1.091453	1.194082	1.476625	2.357615	1.301809	3.171403	1.943908	1.26969	0.792382	1.336614	1.095149	1.518488	1.108391
LOC_Os07g09140	5.933446	9.876777	6.083239	12.873375	2.637192	2.564733	2.171618	5.141206	19.325865	8.471518	2.562079	2.692469	5.725317	9.636282	7.713359
LOC_Os08g14190	5.373499	5.068432	3.498341	7.651062	0.153952	0.333517	0.836706	1.099545	1.346118	0.364039	0.420371	1.059075	2.215505	0.979403	0.33225
LOC_Os04g58100	0.176152	0.239092	0.783155	0.770885	2.184056	0.740804	0.552399	0.725157	2.827066	1.662695	0.617497	0.637897	0.873655	1.707238	1.829862
LOC_Os04g57330	21.335104	15.189261	20.8298	14.402085	26.126482	32.352242	17.999689	17.483984	12.152849	17.966278	29.500628	25.20676	19.151802	21.175438	21.638746
LOC_Os09g31040	0.269277	0.342132	0.310908	0	0.466363	1.992053	2.508683	1.938911	1.912026	1.904828	0.652435	0.098415	0.249341	0.433187	0.463243
LOC_Os04g36840	0.997495	0.540958	0.890807	0.413333	0.533873	0.855718	0.577446	0.649903	0.35727	0.541735	0.549791	0.880207	0.715466	0.564327	0.578031
LOC_Os11g02410	0	0.070885	0.60374	0.897309	0.115627	0.134705	0.365281	0.681926	2.287218	1.105689	0	0.217496	1.190318	1.599849	1.721407
LOC_Os06g04399	25.457753	22.753808	22.350663	19.042571	22.990231	0	0	0	0	0	0	0	0	0	0
MSTRG.25145	0.340047	0.273517	0.285406	0.108141	0	1.257721	2.697347	1.634139	1.789633	2.202109	0.455256	0.56148	0.399909	0.646579	0.229032
LOC_Os11g42500	4.091277	19.468363	5.10964	9.093149	0.841949	0.488055	1.200833	1.700169	35.052479	2.526206	0.48936	0.450588	3.105714	14.831015	3.711363
MSTRG.13274	0.744654	0.575451	0.916257	0.399906	0.910437	0.773784	2.868607	3.145036	2.562696	1.193883	1.456683	0.876877	2.183987	1.096123	2.901884
LOC_Os04g20080	0.283608	0.271254	0.301911	0.406069	0.393111	0.040641	0.029361	0.016888	0.017637	0.015671	0.01974	0.028108	0.018047	0.022358	0.017881
LOC_Os08g30014	0.247556	0.309202	0.151516	0.081865	0.184692	0.053828	0.1172	0.440631	2.419487	0.09656	0.129858	0.290388	0.071374	0.038576	0.174211
LOC_Os03g25790	0.612643	0.680008	0.17362	0.784581	0.564922	0.800038	0.655473	1.201886	6.048308	0.70094	0.169773	0.474429	0.502523	0.69096	1.142569
LOC_Os06g45480	142.371981	161.597931	164.039095	181.266493	214.282843	121.224942	139.197865	150.559723	118.208039	104.978499	115.749367	129.113394	151.063103	131.659447	126.037313
LOC_Os06g04020	65.750046	35.616619	15.469495	18.903238	23.25057	66.990234	32.483315	19.518404	21.296309	10.683944	40.36985	21.979822	16.800806	12.987487	13.075395
LOC_Os12g43640	7.440931	3.759825	2.883209	2.85024	1.051314	14.408813	6.827069	3.923543	10.189103	3.346674	9.700035	5.531702	3.687937	2.804208	2.053236
LOC_Os01g60870	0.270973	0.759103	0.445243	0.879227	0.361301	0.702039	0.58513	1.292953	2.590207	1.062213	0.448646	0.362079	0.537554	1.821377	0.735163
LOC_Os06g16070	1.969648	2.048204	2.261572	2.132004	1.318158	2.046366	1.487042	1.01702	1.430755	1.264206	1.010326	0.927773	1.373028	1.381244	1.114702
LOC_Os03g25420	3.653173	3.492608	2.786954	2.380318	1.945606	3.97516	3.699275	3.478802	3.275184	2.695787	3.691975	4.165448	3.28617	3.240943	2.109529
LOC_Os12g08550	0.34456	0.574824	0.60074	0.735272	0.508781	0.323174	0.505405	0.361987	0.417801	0.364165	0.382796	0.409935	0.570111	0.404987	0.229514
LOC_Os07g46720	0.501751	0.341117	0.772019	1.286859	0.930925	1.024743	0.286205	0.791615	0.988173	0.655177	0.380505	0.728684	0.921712	0.999791	0.419854
LOC_Os01g09120	9.632112	11.106871	13.320691	16.964289	11.922216	8.979299	14.456627	32.782515	33.445203	13.436946	8.433051	7.420891	16.69849	11.837137	10.975831
LOC_Os03g17060	1.354856	1.644676	1.801245	2.026211	1.984804	6.217139	5.306619	5.575552	5.501091	4.943765	4.376749	5.125404	3.922552	6.993049	4.60179
LOC_Os10g38590	0.863971	0.544177	0.47356	0.920935	5.254516	3.597824	1.047522	1.128749	2.759351	1.179076	0.878545	0.625308	0.336896	0.40058	0.333296
LOC_Os05g10754	2.82637	3.285333	5.479771	8.060605	5.400042	2.934732	1.777319	6.970674	19.680838	10.252455	1.883146	2.544716	5.736702	9.400445	8.401715
LOC_Os12g04410	0.848196	0.58848	0.959593	1.162998	0.107168	1.771201	0.060281	1.634953	4.311366	1.140093	0.941829	0.297259	3.236691	1.862081	2.326199
LOC_Os07g48360	0	0.036678	0.042068	0.038829	0.148181	0	0	0.029155	0.593326	1.47529	0	0.05018	0.083948	0.223159	0.914403
LOC_Os06g43770	0	0	0.085183	0.159131	0.02852	0.027848	0.072408	0	0.213852	0.498769	0	0.03086	0.070029	0.077999	1.919067
LOC_Os04g45960	0.489923	0.318773	0.80196	0.515021	0.743778	0.272153	0.091518	0.054921	0.392282	0.570591	0.126327	0.130076	0.106413	0.171158	0.300844
LOC_Os12g34802	0.166439	1.143597	0.648865	1.570126	0.10873	0.037282	0.454959	0.445186	4.01067	1.288357	0.264478	0.178045	0.709406	1.582943	1.100333
LOC_Os10g34795	12.906811	17.45833	14.927124	8.748553	8.243427	3.630007	3.743593	7.678014	6.314747	8.234726	15.672453	15.141455	12.737723	11.257624	15.493519
LOC_Os08g31769	1.724598	0.563196	1.339422	0.967388	1.858189	1.736784	0.895005	1.065795	1.992972	2.717143	0.532796	0.930204	0.981001	1.425527	2.279779
LOC_Os02g44380	1.997589	3.464189	1.924427	3.06798	0.997928	1.547969	2.777688	1.298907	2.788476	3.547262	2.115971	1.952901	2.130883	1.908175	2.788913
LOC_Os03g27480	0.135214	0.263575	0.116324	0.390515	0.028426	0.062887	0.029431	0.029623	2.440392	0.019295	0	0.042102	0.203115	3.292641	0.069748
LOC_Os07g01030	120.804466	115.728439	120.383278	120.216721	127.67775	77.173355	109.339836	85.816475	53.51001	75.093658	101.437675	92.328346	103.816742	83.529404	90.71479
LOC_Os03g29930	1.764125	0.388953	0.207285	0.227209	0.293156	5.732711	1.921242	1.774245	2.138117	1.041904	1.391939	1.217877	0.725041	1.228586	0.478361
LOC_Os04g32940	0.089641	0.201904	0.387216	0.475417	0.081358	0.04812	0.040404	0.027575	0.809697	0.368201	0.01858	0.010654	0.079618	0.227414	0.268267
LOC_Os05g02210	0.186218	0.344833	0.120554	0.169575	0.117551	0.138863	0.576412	0.252788	0.470184	0.300854	0.245498	0.14858	0.212905	0.214869	0.131413
LOC_Os12g42200	0	0.07813	0	0.103781	0.412421	0.827749	0.376714	0.164742	0.216968	0.221296	0.084747	0.068837	0.091503	0.083867	0.062257
LOC_Os07g35690	0.28186	0.142896	0.279244	0.150705	0.278853	0.606883	0.520489	0.636239	1.260569	0.431372	0.207914	0.146619	0.244023	0.28493	0.241551
LOC_Os04g38042	2.045608	5.877677	1.780028	2.787762	0.238561	0.899356	2.57164	3.683545	1.3651	0.623513	1.63587	1.199091	2.285717	0.248144	1.368932
LOC_Os03g51479	0.550602	0.526312	0.869154	0.248662	0.547226	2.051879	0.645777	0.287758	0.452095	0.261474	0.590407	0.216576	0.16295	0.328846	0.164427
LOC_Os02g14480	1.064666	0.760048	0.477646	0.351849	0.140919	5.355492	3.374769	3.667729	2.673722	2.090827	2.597231	2.47613	2.883119	1.542334	1.639529
LOC_Os03g62240	270.405609	179.263641	186.546509	106.405685	217.942886	272.076721	206.434128	121.740715	73.49572	128.42688	318.550232	297.714722	139.41124	167.110687	127.948784
MSTRG.17645	0.95103	0.722821	0.945831	0.880168	0.742917	1.712942	1.266962	0.637881	1.353307	1.470596	0.462391	0.733719	0.641807	0.578918	0.710222
LOC_Os01g52770	0.507571	0.064165	0.128601	0.26677	0	0	0	0.021404	6.602931	4.460875	0	0.344094	0.654649	0.019333	8.254065
LOC_Os07g44860	2.914393	1.441535	0.59566	0.833858	0.392543	5.21239	1.613832	4.221497	5.156443	1.589753	0.981939	1.028376	1.459747	0.697475	0.819403
LOC_Os07g35520	0	0	0.021706	0	0	0.038674	0.159348	0.032063	1.705378	2.515387	0.051483	0.022252	0.254582	0.327981	1.200296
LOC_Os03g13850	0.5429	0.537575	0.482773	0.713619	0.812493	0.836998	0.430847	0.592837	1.075141	1.291568	0.422732	0.401971	0.662397	0.866091	1.442819
LOC_Os10g33770	1.7679	2.382427	2.346662	3.753159	2.51189	2.570279	1.445116	2.180475	6.253075	6.181127	1.271574	1.70884	2.518974	2.509037	5.230289
LOC_Os08g24190	0	0.773646	1.126495	1.302207	0.650564	0	0.615987	0.683323	1.070626	1.124581	0	0.49696	0.520301	0.731418	0.606674
LOC_Os01g65510	0.993002	0.615327	0.824442	0.8948	0.036114	0.902548	0.867091	0.771802	3.3533	1.159147	0.778574	1.579407	3.281793	1.653746	3.208966
LOC_Os07g43070	6.570446	8.716347	5.43087	10.568001	1.135586	3.407494	2.717618	3.055259	20.153313	13.865427	4.372161	2.417616	6.547934	8.671873	15.668928
LOC_Os03g28080	0.537645	1.690697	1.430937	3.113756	0.384185	1.168218	1.083916	3.54357	16.994022	3.951607	0.644087	0.380598	2.449582	3.703591	3.056911
LOC_Os12g01930	2.854672	3.316556	4.822246	3.946625	3.207014	2.275827	1.273278	2.359587	3.764648	2.459015	2.729185	3.304616	3.867363	3.672732	3.86405
LOC_Os09g23300	1.493001	9.305825	2.731566	6.1212	1.683109	6.857864	0.626254	0.412021	2.309292	0.79495	1.265686	1.888898	3.696368	0.788371	2.645037
LOC_Os03g20680	0.803576	2.124007	1.087476	3.96005	0.130734	0.027182	0	0.038633	0.050494	0	0.127222	0.030998	0.102303	0	0.02786
LOC_Os02g16909	0.421402	0.497518	0.404129	0.540393	0.174207	0.075476	0.471009	1.834901	6.005207	4.341568	0.195818	0.389776	1.075061	1.249824	3.313046
LOC_Os09g36080	4.057356	2.859172	3.533363	2.521589	3.968219	9.424235	3.517036	5.872497	5.684236	3.504339	3.352923	3.702656	3.30507	3.394722	3.225049
LOC_Os04g58970	6.434027	5.254046	6.072644	5.082087	7.592555	7.093261	5.959917	7.737579	5.38307	6.131523	5.734055	6.944273	3.495483	7.85694	4.366578
LOC_Os02g31860	9.571594	6.528045	11.035492	4.65345	8.385011	7.195197	7.023139	1.360993	1.588764	3.490918	3.42227	3.608977	1.565061	1.766104	0.634318
LOC_Os12g39980	0.010333	0.013869	0	0.043099	0	0.03227	0.012204	0.008314	0.585988	3.64497	0.007981	0	0.022168	0.02472	3.191289
LOC_Os02g38920	39.401337	30.46039	36.146893	31.043802	56.770489	80.905014	43.187225	38.089268	181.86969	49.974186	59.830177	64.090256	44.006344	88.192856	52.663013
LOC_Os03g52410	6.967446	22.617058	35.477989	37.908691	17.298386	11.223573	10.094403	22.879749	16.422091	13.345044	0.975461	3.541462	8.101118	8.472035	9.984034
LOC_Os04g38950	26.156755	32.905854	63.026854	52.668795	52.782889	48.315325	40.884383	45.290557	18.50376	44.248107	39.192208	39.53681	37.089412	51.036183	44.490312
LOC_Os09g36550	0.985506	1.389405	2.748453	3.315786	1.790262	1.677774	1.405812	2.718811	6.044972	6.208742	0.746338	0.954704	3.392566	1.704135	7.800325
LOC_Os09g26870	9.180306	10.643887	12.806279	16.76922	13.743057	9.370922	15.194264	11.983647	35.190838	16.901241	9.218409	11.831682	17.2379	18.363705	17.418106
LOC_Os02g23930	2.321736	2.442758	2.768644	2.304389	3.220506	0	0	0	0	0	0	0	0	0	0
LOC_Os02g23939	4.371903	4.516966	3.065848	3.535215	3.409822	0	0	0	0	0	0	0.009556	0	0	0
LOC_Os06g50870	169.758896	112.787514	161.391342	98.827011	254.345566	211.64772	161.633087	161.915146	85.52005	169.958939	222.105637	221.14328	126.709862	213.668793	169.266006
LOC_Os06g42020	0.011678	0.070221	0.309588	0.380055	0.196445	0.055556	0.063531	0.134587	2.332334	6.261033	0.045982	0.130821	0.224756	0.862433	3.952245
LOC_Os05g06460	1.469861	2.128754	3.568604	4.393543	2.242272	2.452943	1.314798	5.159983	30.443615	19.588804	1.813344	1.903898	3.077461	6.37615	13.825607
LOC_Os10g42130	0.398691	0.134648	0.430778	0.223288	0.293162	3.138039	1.009042	0.268646	1.068786	1.192279	0.698058	1.222163	0.824276	1.332948	1.410206
LOC_Os06g38450	7.504685	2.837847	24.918766	14.651764	37.713245	0	0	0	0	0	1.980618	3.009542	2.203236	3.77501	3.919867
LOC_Os06g41590	1.155233	2.364341	1.95289	2.667048	1.980664	3.676876	2.593588	3.573522	7.936293	10.049261	1.301613	1.501342	2.46986	3.064559	5.837714
LOC_Os05g04820	1.487552	4.514613	4.129018	10.112214	1.594591	0.999065	3.369139	3.891001	43.929932	14.153412	0.871576	0.840254	4.655725	17.469378	13.369273
LOC_Os03g63300	0.469704	0.657503	0.826277	1.443607	0.623205	0.45802	0.996835	1.756253	1.335893	3.068679	0.918098	1.03844	1.507577	1.174727	2.752108
LOC_Os01g11920	0.718538	0.377894	0.43537	0.24907	0.436685	0.617549	0.484965	0.332798	0.849305	1.160843	0.442797	0.358762	0.183161	0.307032	1.017535
LOC_Os01g63580	0.797353	0.569925	0.509611	0.685627	0.496494	0.278212	0.491782	0.442285	14.61696	10.701753	0.28653	0.543719	0.851184	0.886667	6.808333
LOC_Os01g67800	0.131628	0.252837	0.114984	0.056263	0.16531	0.128663	0.260956	0.23201	0.52993	0.208778	0.20256	0.15186	0.280866	0.263652	0.147531
LOC_Os07g38800	0.826589	0.459517	0.124504	0.199987	0.067844	2.852952	0.68123	0	0.18312	0.138752	1.540912	0.784373	0.258227	0.297765	0.030168
LOC_Os10g12354	4.165575	6.595927	8.803486	8.586201	6.901666	3.339752	2.536834	2.84206	7.804692	7.643917	1.834023	3.095717	3.762468	9.344991	9.353565
LOC_Os05g51220	0.102816	0.453684	0.078846	0.192927	0.178535	0.133433	0.16831	0.522659	1.166713	0.446518	0.221652	0.294614	0.117137	0.046737	0.587857
LOC_Os05g47540	58.53624	33.043792	37.331802	24.306061	38.578968	37.638968	13.607829	18.185363	12.597477	21.392447	53.181525	31.904652	24.435825	28.655466	39.141854
LOC_Os01g25679	0.406856	0.35358	0.151077	0.265785	0.11983	0	0	0	0	0	0	0	0	0	0
LOC_Os03g60480	3.737792	4.459529	1.822909	1.986486	2.358203	3.486163	3.038032	1.929039	4.021899	6.363033	3.045832	2.652963	1.825947	0.606087	5.873965
LOC_Os03g19520	4.931997	6.510581	5.938199	8.001068	4.105368	7.174708	8.624807	8.519494	16.719232	30.984218	6.059192	6.998088	10.66985	8.116206	19.56735
LOC_Os10g17650	0.082408	0	0.027232	0.224394	0	0.116016	0.068022	0.018876	0.679157	0.263704	0.161632	0.150215	0.509035	0.607532	0.338144
LOC_Os09g20020	1.167676	2.506826	3.968225	2.966882	2.097359	1.417125	3.401379	3.515769	4.212689	2.100133	1.32905	2.618682	3.960406	2.602127	2.708331
LOC_Os08g34070	50.38208	39.721315	34.66853	21.382014	48.025127	29.855807	23.587268	23.543255	23.62122	26.832519	40.946483	43.900665	26.958238	35.187116	29.047359
LOC_Os02g32970	1.800861	1.918882	2.363038	3.783435	1.158325	1.725736	1.216947	1.129671	6.933474	8.266676	1.194607	1.265414	1.251476	1.860316	5.843522
LOC_Os05g01270	173.099579	208.188629	191.452103	315.845215	78.899284	84.041344	122.347351	156.505341	247.82196	133.701172	144.166916	116.052475	170.058517	193.18132	155.492752
LOC_Os03g01240	0.111047	0.147059	0.170874	0.094409	0.133901	0.105266	0.208341	0.074206	0.279019	0.390667	0.071441	0.123164	0.166652	0.140694	0.224666
LOC_Os06g50120	13.366175	9.637987	16.966597	10.683593	28.397087	1.572628	0.739343	2.008417	4.475486	6.491335	1.596421	1.008188	1.520707	1.516926	3.383968
LOC_Os09g10650	0.139618	0.134158	0.023902	0.185167	0.033066	0.061139	0	0.023972	0.221044	0.051936	0.018919	0.02056	0	0.065501	0.03292
LOC_Os02g27130	3.335375	4.195799	2.931354	3.525502	2.192981	4.456007	5.403591	1.222327	4.251306	3.60769	4.024855	4.656302	5.872395	4.167117	2.55097
LOC_Os10g43050	19.043678	23.247637	23.098381	37.455612	18.402939	14.689933	12.959351	14.673944	44.267597	24.920265	12.235369	14.211542	17.805639	31.013622	25.527357
LOC_Os01g22780	0.579517	1.201417	0.6208	1.095558	1.192535	1.04715	1.39026	0.750857	0.348318	0.482587	1.111255	0.956565	0.795676	0.342943	0.449854
LOC_Os01g51450	1.222626	0.728741	0.558605	1.619181	0.017224	0.302263	0.231468	0	0.238412	0	0.616986	0.350373	0.415512	0.610049	0.41342
LOC_Os03g61280	8.684835	9.920494	10.477224	13.6203	8.529297	4.178771	5.00338	5.436587	3.754173	5.280479	2.593904	3.626475	4.047695	4.568877	5.326614
LOC_Os06g10230	0.578394	0.778856	0.891732	1.78921	0.250499	0.053213	0.278181	0.745119	7.019347	17.991373	0.245941	0.410694	2.245296	1.041543	8.564524
MSTRG.6219	0.087441	0.062462	0.096994	0.111921	0.771575	0.408877	0.026507	0.047605	0	0.031012	0.146995	0.072066	0	0	0
LOC_Os05g04170	5.421325	8.548724	4.127684	10.285188	1.336723	4.430427	7.084538	5.861022	133.539255	39.678927	2.717226	2.915737	7.994515	43.573026	28.47665
LOC_Os05g40700	0.220655	0	0.510012	0.406538	0.440282	0.761515	0.149055	0.280526	0.40046	0.067751	0.105839	0.223555	0.117372	0.272467	0.068381
LOC_Os01g24780	0.577307	0.820512	0.637117	0.868297	0.139559	0	0	0.031212	0	0.076023	0.084853	0	0.096941	0	0
LOC_Os03g15840	35.132889	23.863855	40.366898	26.209583	51.067142	30.678282	23.497871	25.446524	21.183863	26.610989	31.142241	30.411259	24.675976	31.353395	27.087091
LOC_Os02g33590	0.437409	0.294692	0.252489	0.948561	0.154337	0.933318	0.302921	0.23052	0.751289	0.346066	0.425548	0	0.165419	0.018863	0.218932
LOC_Os05g05880	0.337081	0.326983	0.169288	0.150677	0.216499	0	0	0	0	0	0.168382	0.15525	0.26402	0.240253	0.147615
LOC_Os03g61750	0.693517	0.672659	0.764001	0.547717	1.164745	0.563098	0.343166	0.527037	1.041252	1.303363	0.589574	0.591438	0.432502	0.96581	1.222686
LOC_Os07g36780	2.696511	2.323144	3.060887	1.693765	2.118799	6.134862	4.286094	2.52225	3.475277	4.770178	4.034312	3.519329	2.512868	3.857976	4.76053
LOC_Os12g04100	0.492866	0.303852	0.739798	1.383417	0.611471	0.034758	0.034812	0.08536	0.06551	0.066206	0.188245	0.280883	1.078921	0.952932	0.862125
LOC_Os07g31250	0.598484	0.398129	0.492058	0.344507	0.382303	1.181964	0.817993	0.481254	0.557264	0.332814	0.534662	0.40066	0.372814	0.197503	0.186107
LOC_Os08g43320	2.6375	4.116785	5.433143	6.582493	0.99355	0.477407	0.485673	1.384406	34.733292	25.292198	0.714227	0.507529	2.094718	5.069425	24.639437
LOC_Os05g39230	15.315694	30.659973	29.3015	33.370119	24.314046	9.050007	19.585525	21.427094	25.43198	17.214771	9.064921	12.363405	18.880338	18.606354	27.658538
LOC_Os08g06110	1665.516608	1511.866721	1656.571439	1422.558659	2080.356673	1770.791199	1916.784697	1712.913557	1095.248943	1675.100459	2242.540057	2275.894661	2128.665878	2110.144717	2046.860765
LOC_Os01g68330	102.956635	117.906731	91.602257	89.49395	93.231117	127.507393	132.927612	106.134682	63.245697	115.139084	142.122238	135.672165	130.858017	109.778954	120.875938
LOC_Os10g11110	26.581034	21.079004	23.696159	20.941036	25.733929	28.185417	26.801731	21.825127	19.648806	28.040716	15.323873	14.837653	14.833	15.444835	13.559091
LOC_Os05g30430	0.191186	0.348763	0.376493	0.65979	0.334566	0.33157	0.320444	0.415533	0.927328	0.589278	0.174396	0.131125	0.313192	0.29557	0.306284
LOC_Os09g28560	0.148778	0.291789	0.293543	0.437007	0.129214	1.207305	2.071963	1.53786	6.388439	1.929954	0.337097	0.185277	0.650574	0.490317	0.949817
LOC_Os03g55140	0.04243	0.100162	0.136043	0.25854	0.05422	0.276078	0.359385	0.472181	2.013733	2.246113	0.35813	0.401053	0.728128	0.847279	1.661518
LOC_Os03g18340	0.455818	0.467866	0.494502	0.293956	0.278016	1.194929	0.670362	0.809296	0.490139	0.901593	0.246722	0.368794	0.428863	0.519156	0.407858
LOC_Os04g40050	0.266702	0.235744	0.501355	0.792319	2.003536	0.484359	0.351001	0.173071	1.424863	3.827362	0.414773	0.568752	0.362367	1.748829	2.103311
LOC_Os04g44730	0.40415	0.261777	0.046803	0.285905	0.076813	0.823253	0.711954	0.897799	0.971844	0.706037	0.14538	0.220938	0.873163	0.136369	0.268932
LOC_Os11g05780	4.090497	0.755007	0.304953	0.29648	0.230849	6.658509	1.081819	0.13077	0.165823	0.268627	4.771942	1.775898	0.381225	0.396597	0.101479
LOC_Os01g40590	6.009349	6.295746	7.021096	7.951357	6.373469	5.461821	4.390481	6.875018	16.460985	17.30621	5.516506	4.974953	8.121349	9.096266	13.180435
LOC_Os01g56240	0.379497	0.143448	0.324666	0.080519	0	3.164919	0.548285	0.269655	0.267954	0.479485	0.122948	0.234027	0.078159	0.224093	0
LOC_Os11g34190	5.119158	4.639303	6.731125	7.661696	8.463259	5.522007	2.568988	5.521752	11.864459	13.117832	2.9216	3.703757	5.272663	6.87908	10.061415
LOC_Os01g10040	5.803816	9.574014	5.578801	5.069816	3.167226	7.175919	11.046321	8.327809	22.118698	7.049859	5.409586	4.584095	4.45199	6.647058	5.35238
LOC_Os05g05220	5.449423	6.260142	8.042494	10.093959	10.934567	5.285595	3.719919	6.733809	13.018881	16.106062	3.270339	4.213315	5.989783	10.511952	13.507515
LOC_Os03g02260	2.416598	1.788573	1.790859	1.998045	2.432039	4.854177	1.992669	2.101511	1.634287	2.05207	2.059403	1.97173	1.753735	1.650997	1.499175
LOC_Os04g57320	7.668587	5.293524	8.864246	5.49102	12.971022	10.771359	6.467825	7.314309	6.806733	7.377241	7.995301	9.916919	6.072955	9.656817	6.758917
LOC_Os04g17479	65.380102	103.755939	125.516976	109.307167	118.694824	0	0	0	0	0	0	0	0	0	0
LOC_Os03g50860	29.503101	17.695223	19.904131	15.654091	24.036997	30.545246	23.00305	11.841397	10.309897	12.497902	35.749249	30.433775	15.745517	17.345043	15.389249
LOC_Os03g03790	2.793665	1.456541	1.130713	1.271935	1.013603	3.014805	1.532384	1.612784	6.576618	0.454037	0.845342	0.399826	0.75494	1.633568	0.232602
LOC_Os01g62970	8.417218	8.522978	7.804379	4.145853	11.348399	15.967955	9.174422	4.836646	9.339739	2.594902	6.553845	8.676948	3.928448	3.501401	2.441939
LOC_Os08g39500	9.915948	14.302053	13.329968	21.420208	15.317314	8.790957	5.914071	8.5762	30.476379	37.558079	5.33771	7.463909	6.581149	20.865583	32.254829
LOC_Os03g38500	3.379066	3.824097	2.65872	2.718237	3.648945	7.929376	3.700824	4.505482	4.565856	3.426537	4.22823	4.289465	3.562162	3.798341	3.406154
LOC_Os01g06310	0	0.090963	0.162069	0.051179	0	1.506769	0.203417	0.044815	0.181412	0.042247	0.478477	0.299001	1.794929	7.911939	2.946939
LOC_Os08g42050	13.7058	10.514184	15.069932	13.871771	22.789629	22.888521	14.410043	16.678713	40.673889	29.87355	10.176677	11.021246	11.832098	18.82803	23.757652
LOC_Os01g10960	0.246994	0.290768	0.222255	0.461105	0.084631	0.206741	0.332055	0.306119	2.932067	0.314755	0.031377	0.082934	0.450393	0.646959	0.410897
LOC_Os01g52890	0.242013	0.25008	0.132434	0.507233	0.042334	0.509194	0.157353	0.377776	1.484227	1.700741	0.122401	0.203404	0.250393	0.5388	1.578077
LOC_Os07g07540	361.986572	350.959839	364.654327	313.095825	485.792419	356.19577	427.344055	387.137573	201.128021	381.854553	441.284729	429.072357	383.186859	408.191895	414.799316
LOC_Os05g45050	1.049372	1.364801	1.291396	1.344745	1.307346	1.956333	0.715912	0.741964	2.728536	4.658879	1.27378	1.085063	1.282987	0.938051	4.090324
LOC_Os10g08474	4.956068	5.477884	3.86018	3.424227	2.239423	3.592585	3.366	5.623646	1.29761	1.244734	1.240133	1.135574	3.010239	0.486302	0.989363
LOC_Os05g38720	1.602563	2.532051	1.06157	1.22249	0.718278	1.744553	1.291107	1.398456	1.894844	2.766744	1.120835	0.827028	1.238004	0.834361	1.97931
LOC_Os02g49610	5.040395	4.407952	4.374865	4.865306	8.615303	5.728286	3.981002	4.536395	4.452149	4.777209	3.135703	4.06176	3.768051	6.663667	5.421236
LOC_Os04g56680	0	0.163556	0	0.147084	0.04058	0	0.110693	0.088215	1.17317	0.807812	0.07051	0.044174	0	0	0.585254
LOC_Os09g29210	0.242262	0.168242	0.676741	0.204662	0.865847	0.849969	0.753213	0.639317	0.526867	0.902941	0.167239	0.407064	0.172728	0.685444	0.224783
LOC_Os07g01770	0.171059	0.128081	0.067936	0.313723	0	0.655605	0.436465	0.56912	0.66049	0.589347	0.666211	0.380865	0.532735	0.426832	0.579967
LOC_Os01g12520	1.41349	1.969531	1.688485	1.194258	1.732789	2.901353	3.484183	1.539328	0.883557	1.798638	3.050495	3.736109	1.729346	3.163181	0.883179
LOC_Os01g68940	16.636663	26.186016	42.666512	26.722046	63.479099	22.520502	27.017548	30.25458	34.304935	49.338509	16.795742	27.842842	22.117334	27.07189	28.694782
LOC_Os02g07700	1.274391	2.918653	1.914869	2.108938	0.609065	0.266642	0.912677	2.457952	2.763482	1.028285	0	0	0	0	0
LOC_Os09g27320	1.026393	0.677995	0.161076	0.334218	0.127103	3.231506	1.580064	0.614314	0.535234	0.507517	3.945229	1.935921	0.899014	1.018866	0.586326
LOC_Os01g41640	5.089179	4.3736	3.828382	5.072599	3.50573	5.476347	3.587523	4.569457	5.365936	9.877451	3.77073	4.662722	4.900179	5.886736	8.252744
LOC_Os02g07709	0.837788	1.171903	0.728628	0.859003	0.577816	1.314003	0.785025	0.969058	1.565252	0.491033	0.924699	0.248201	0.396412	0.133193	0.240885
LOC_Os01g69090	12.36445	7.449238	7.9621	3.605549	6.118772	21.535568	10.882931	7.480153	3.991528	6.110559	15.182046	12.890337	6.092811	6.921931	6.202645
LOC_Os11g48060	11.82966	10.791462	10.714748	8.439477	9.582477	0.882274	0.608399	0.594269	3.606792	1.74031	0.384754	0.330737	0.670622	1.985	1.312958
LOC_Os05g02200	4.381259	4.253197	3.659062	3.181588	0.97299	6.62706	6.106284	6.759033	20.492373	5.007667	3.851352	2.695126	4.178192	1.976158	2.084569
LOC_Os08g02070	8.583816	7.016954	8.397438	8.591424	18.34697	6.50668	5.054955	3.700557	3.732347	3.742713	2.641618	5.895285	5.931324	5.037505	3.34002
LOC_Os05g36994	37.322227	50.19223	37.842823	38.938107	25.541473	16.81078	27.408791	38.66568	31.16412	16.739704	20.621685	18.846561	31.619469	26.354353	23.974096
LOC_Os12g26880	5.299996	6.835883	5.239401	8.275766	1.58757	5.145494	5.33362	9.487422	26.420078	17.542446	4.010863	2.526427	7.26452	5.500561	13.078437
LOC_Os05g36990	0.078693	0.466717	0.280278	0.209154	0	0	0	0.210555	3.07251	1.325539	0.142666	0.058495	0.273885	0.605282	1.238078
LOC_Os04g49590	1.001202	0.395737	0.143898	0.517985	0.42177	0.722148	0.339911	0.452783	0.251671	0.46967	0.684047	0.400492	0.415469	0.189109	0.585359
LOC_Os03g13250	1.216119	1.445033	0.997205	0.953881	0.623135	2.347908	1.720209	1.59965	2.40326	1.189594	1.470156	1.79736	2.463211	1.18328	1.284161
LOC_Os01g55020	0.30314	0.284913	0.25499	0.267337	0.934269	0.519243	0.424474	0.221536	1.146859	1.997389	0.312098	0	0.169946	0.747705	1.344323
LOC_Os01g52230	356.398102	161.420105	218.718292	128.773865	303.790466	371.231445	268.624451	87.253548	100.005722	136.259232	203.64328	252.672333	110.722115	109.102837	256.41925
LOC_Os04g21840	3.243732	2.890687	2.332063	3.331645	1.7506	0	0	0	0	0	0	0	0.010323	0	0
LOC_Os08g38170	17.500038	20.838909	25.36093	35.797963	0.361619	4.327661	4.779725	5.487793	51.501437	6.403782	5.199157	4.694455	35.68763	33.642559	8.347981
LOC_Os05g16620	0	0	0	0	0	0.101792	0.049639	0.28068	0.32849	0.094955	0	0	0	0	0.014979
LOC_Os06g13050	7.336361	10.032747	10.39743	14.522074	5.443343	12.099451	9.6561	8.469875	11.039232	9.771546	4.338346	5.166427	7.583829	7.763408	7.240561
LOC_Os08g37350	16.774977	12.802564	15.735113	11.170756	12.027201	29.543995	17.884249	11.173024	14.007547	15.708092	18.948231	18.989416	15.06551	16.08289	15.64051
LOC_Os04g11830	0.387792	0.348396	0.383407	0.242561	0.240061	0.476724	0.206813	0.202006	0.463911	0.435704	0.19344	0.192347	0.310203	0.385502	0.639572
LOC_Os02g44900	0.181219	0.295643	0.649879	0.493828	0.291023	0.423005	0.543631	1.031248	1.541328	3.538199	0.086845	0.12494	0.949445	0.629247	3.692157
LOC_Os05g50570	0.886306	0.956853	5.970682	5.530476	15.146767	2.106682	3.676338	7.094213	3.161212	8.341043	0.83807	1.863308	2.762331	8.422667	4.696393
LOC_Os07g11280	4.583063	7.570576	7.937589	10.201627	5.346601	1.973708	2.355116	3.893734	8.351872	4.720937	2.371162	2.911062	4.846804	5.362599	4.94729
MSTRG.28357	0.600453	0.333575	0.51106	0.562629	0.590243	0.929784	0.692081	0.286352	0.314023	0.656437	0.470498	1.576408	0.928951	1.778981	1.367313
LOC_Os01g42690	0.58437	0.922941	0.705458	0.898265	1.061571	1.639601	5.397989	2.265151	1.115318	1.761774	8.225549	4.205251	4.226142	2.002109	2.919681
LOC_Os01g44960	0.625265	0.38383	0.595686	0.695498	0.222894	0.51729	0.651212	0.086037	7.459638	1.807827	0.278982	0.275633	0.537923	0.275947	7.428736
LOC_Os06g28630	19.37034	29.026514	23.595732	12.735646	36.468468	45.605923	46.886246	21.648928	8.374977	24.480736	27.463301	24.826838	16.337492	13.524142	16.535244
MSTRG.20409	2.802633	1.276753	1.57971	0.644229	3.194469	0	0	0	0	0	0.253801	0	0	0.333099	0
LOC_Os02g32504	7.200093	10.09146	5.872781	7.166872	2.586668	5.774689	5.067571	4.740266	8.542753	3.359075	6.759297	7.216849	10.628278	6.410224	5.15739
LOC_Os01g61120	155.424011	179.151794	157.814606	139.451736	155.775955	154.029175	202.09201	169.308899	85.280952	144.371964	173.87648	197.132523	192.803101	161.882294	160.026871
LOC_Os01g42520	12.721155	35.337643	14.501526	23.311371	7.641269	1.560801	14.85437	31.971899	13.199316	21.784819	13.55237	9.339991	27.407522	4.218899	20.317102
LOC_Os01g49310	53.27563	33.099637	46.905867	37.757445	39.229435	46.007107	35.353337	27.978604	25.729345	31.453738	36.54307	29.203074	36.511696	33.728317	32.012315
LOC_Os06g36800	1.412052	0.926489	1.304622	1.149391	0.750555	0.927718	0.819845	0.710765	0.774841	0.766253	1.084086	1.026677	0.901513	0.872869	1.536705
LOC_Os05g02140	1.98052	0.736618	0.453366	0.554913	0.479983	3.879336	1.657852	1.004183	0.628894	0.516653	1.824056	1.521275	0.788124	0.454597	0.355466
LOC_Os02g58260	23.628008	19.173395	27.504925	27.808769	37.873318	29.218498	25.11722	20.594217	18.888021	17.087936	21.732922	20.975042	20.941168	19.736292	15.123008
LOC_Os06g20960	0	0	0	0	0	0.763379	0.429381	0.049863	4.470452	0.178796	0	0	0	0	0
LOC_Os01g54300	0.815528	0.655816	0.405941	0.555059	0.020812	0.108208	0.260212	1.156293	3.061219	1.697447	1.210976	0.561231	1.701067	0.284228	1.450421
LOC_Os02g01930	8.249895	8.251708	6.058484	5.474294	4.491241	43.557854	13.686134	8.752526	5.243574	8.085699	10.429232	10.38998	7.546614	5.726652	4.802905
LOC_Os03g55330	0.446659	0.313879	0.055065	0.487967	0.127168	0.351325	0.087496	0.148282	0.502476	0.66399	0.148429	0.148244	0.181945	0.189725	0.136382
LOC_Os04g14710	0.652503	0.746742	0.747251	0.765189	0.460563	0	0	0	0.068074	0	0	0	0	0.0625	0
LOC_Os02g05030	47.693462	59.992531	55.205448	79.494911	44.584846	22.189804	29.893517	34.109776	29.69626	25.042051	20.239437	23.003731	35.128872	23.916391	23.161905
LOC_Os04g51940	5.984273	5.970195	5.254	5.933666	3.997795	7.154238	5.066284	4.688664	8.060646	3.059884	3.865684	4.674982	5.752349	4.563402	3.5555
LOC_Os06g09679	50.727619	71.937261	57.879418	134.284331	17.232843	16.484995	12.841655	12.895163	78.610091	21.732704	12.800685	12.172457	21.928114	53.885901	24.111812
LOC_Os05g32730	0.888392	0.703844	0.483265	0.395922	0.396573	0.501801	0.414184	0.313221	0.298927	0.500377	0.735948	0.575649	0.477511	0.574793	0.813642
LOC_Os02g47660	3.830417	4.360252	5.256204	4.427952	2.605189	3.783044	4.256045	5.545899	11.97838	6.799301	2.996399	4.447105	7.869588	7.115793	6.53297
LOC_Os12g43930	5.471584	5.472623	4.065993	3.829207	4.306816	11.087858	7.006573	8.097266	12.786739	8.351853	5.929573	5.563674	7.087796	5.748273	5.633643
LOC_Os02g33450	220.819069	286.598037	224.61661	386.196773	90.803509	96.29211	131.971958	130.272423	165.838738	95.106812	133.655515	110.035202	155.4564	153.539257	112.560814
LOC_Os11g24484	0.211166	0.37722	0.057487	0.693975	0	0.198659	0	0.633506	7.812627	2.920939	0.184693	0.206257	0.600008	1.409225	3.476972
LOC_Os02g27674	2.910148	1.10474	2.217878	1.187074	1.457166	0.216317	0.279949	0.216486	0.045539	0.095598	0.155208	0.196454	0.10391	0.075095	0.074882
LOC_Os10g11870	3.028903	2.84043	4.270859	4.342454	4.068581	3.470892	2.33922	1.936306	5.278122	5.917901	0.465592	0.560511	0.405406	0.815192	0.851762
LOC_Os01g59760	0.432045	1.151776	0.672694	1.11763	0.271042	0.191501	0.125127	0.435945	2.781458	3.639308	0.334725	0.260193	0.925309	0.573069	2.612428
LOC_Os06g43570	10.060986	11.25462	13.145375	13.240612	17.854189	18.769903	13.721175	16.557322	24.483828	25.725672	18.730896	15.691402	16.049839	21.722178	26.714371
LOC_Os03g59360	47.817226	50.578682	45.882057	56.617191	50.571201	57.539032	64.05407	106.410759	146.031357	63.6567	52.212013	51.688496	85.143059	76.832169	75.314964
LOC_Os02g55990	0.311683	0.227597	0.389348	0.632817	0.361145	0.087024	0.173465	0.479785	0.605894	0.614658	0.40741	0.269346	0.413054	0.287453	1.168581
LOC_Os01g57650	0.020558	0.096711	0.04231	0.368907	0	0.018974	0	0.075169	5.125783	9.41983	0.068095	0.01928	0.276207	0.675195	9.663859
LOC_Os08g04630	1.695702	1.457665	1.549233	1.204804	1.493566	5.058251	3.628656	2.755632	11.203415	2.873667	2.326456	2.246364	2.14388	1.286914	1.846518
LOC_Os12g05210	1.383105	1.060288	0.120865	0.11229	0	0.852781	0.801064	1.052563	1.026645	0.392504	1.223425	1.16777	0.86807	0.329503	0.726372
LOC_Os02g04340	0.359701	0.169259	0.34135	0.403701	0.468292	0.80377	0.370915	0.411201	1.704117	0.487484	0.426471	0.415003	0.284078	0.653393	0.617357
LOC_Os03g11614	0.039854	0.126055	0.244593	0.371892	1.102759	0.170229	0.049138	0	0.092669	0	0.178759	0.27707	0.140133	0.296141	0.373288
LOC_Os02g57310	0.352532	0.621581	0.443436	0.851362	0.041191	0.071143	0.181165	0.409094	8.70611	3.096867	0.232495	0.325641	0.470095	1.723246	2.79406
LOC_Os01g64910	0	0	0	0.28598	0.617615	0.052285	0.01945	0	0.022163	0.045763	0.046682	0.047278	0	0	0
LOC_Os09g23140	7.568901	5.79227	3.744299	2.717799	4.34311	9.964827	6.112743	3.618616	1.430079	4.727837	9.789119	8.242888	4.718993	6.40204	5.602063
LOC_Os09g15170	1.349877	1.984614	1.968166	1.457927	3.058635	1.953362	1.801913	1.141826	1.565014	3.64512	1.286612	2.499106	1.345348	1.896936	2.951075
LOC_Os02g24628	0.992084	0.347644	0.491427	1.380341	3.512423	0.416722	0.985206	0.978397	3.297246	2.761901	0.441952	1.78912	1.977834	8.734745	9.828036
LOC_Os11g07240	0.029067	0.116516	0.380306	0.269069	0.494857	0.180084	0.197653	0.297566	0.100118	0.295839	0.094723	0.31488	0.190568	0.293808	0.442897
LOC_Os03g27019	188.211467	188.739912	246.867828	219.079922	304.209337	346.036206	288.173088	252.708128	255.586683	294.858691	370.219019	386.858715	303.331434	374.02425	302.757546
LOC_Os08g43040	3.279889	5.062644	5.105515	6.190263	4.599439	3.163063	1.513334	1.064162	8.938105	9.500528	2.40888	3.231833	4.672496	10.061109	10.629911
LOC_Os07g40120	0.802195	1.610375	0.896919	1.686246	0.42296	0.257324	0.262249	0.260538	0.992363	0.230669	0.17674	0.331132	0.373937	0.792659	0.456642
LOC_Os02g17460	0.955669	0.914328	1.194243	1.424807	1.019051	0.90087	0.513311	0.58228	1.234897	1.866586	0.478188	0.341521	0.722826	0.657852	1.120149
LOC_Os10g39850	0.015879	0	0.028945	0.045505	0.056494	0.036936	0	0.138551	0.407213	1.085112	0.012813	0	0.102305	0.053533	0.892839
LOC_Os01g37600	0.445923	0.537194	0.5785	0.391439	0.862769	0.269944	0.395953	0.184678	0.023247	0.157721	0.135347	0.415253	0.136292	0.28421	0.125439
LOC_Os01g28450	0.715996	0.156841	2.698711	3.83888	7.962222	0.402031	0.095401	0.64862	0.22052	0.145184	0	0.174103	0	0	0.180639
LOC_Os04g20330	2.121726	1.693805	1.116802	1.917996	0.031231	1.513044	1.031796	1.080497	1.413286	0.468652	1.726331	0.917395	1.17701	0.709677	0.706594
LOC_Os04g37600	1.653054	2.571398	2.149562	3.67964	2.076519	2.332374	1.458131	1.328954	3.18359	5.140604	1.488152	1.697542	2.303532	3.872253	3.007569
LOC_Os06g37440	8.755906	10.747718	12.642004	19.556351	13.180666	12.351624	7.962555	8.956053	38.13554	57.15979	4.751116	6.682056	8.092758	18.086611	30.790516
LOC_Os04g32540	0.837563	0.724691	0.507053	0.58306	0.203218	0	0	0.041464	2.155759	5.314167	0.005189	0	0.03217	0.132847	3.875085
LOC_Os05g48290	0.378657	0.425663	0.862728	0.800664	0.91623	1.035442	0.390489	0.50875	2.881894	6.927989	0.363003	0.292616	0.40286	1.066792	3.468446
LOC_Os09g24490	2.924004	1.495055	0.767875	0.633726	1.091184	2.142138	2.241954	1.204165	0.829018	1.105916	2.674678	2.885116	1.209641	1.039574	1.024731
LOC_Os06g06760	5.797894	5.904068	7.320237	6.125058	8.042207	14.775854	14.128963	11.571184	14.60807	13.790471	6.43089	6.333786	9.531317	8.018485	6.89177
LOC_Os11g06590	1.041928	2.068477	0.858736	3.54922	0.130684	0.186916	0.083598	0.459643	2.591994	1.375099	0.403214	0	0.95615	2.335007	2.235073
MSTRG.15545	0.248424	0.262189	0.328353	0.150294	0.830155	0	0	0	0	0	0.373325	0.407877	0.454641	0.353067	0.093985
LOC_Os04g22870	1.862238	2.419053	2.067325	3.635457	1.69261	3.799725	3.367433	3.778937	7.84083	7.663644	3.201218	3.776371	2.768182	5.646656	6.31648
LOC_Os04g35540	0.272358	0.382699	0.757039	0.710397	0.953528	2.042528	1.497811	0.583645	0.807372	0.577344	1.0106	0.752578	0.331282	1.111866	0.499456
LOC_Os07g03140	0.390263	0.360348	0.162744	0.203807	0.062004	0.405312	0.094843	0.044825	0.602265	1.732408	0.065034	0.321332	0.136535	0.177588	0.688358
LOC_Os10g32940	6.181594	3.103394	0.717457	0.230327	0.278858	5.562181	1.8427	1.364387	0.56741	0	4.672786	2.020929	1.086541	0.659373	0.103395
LOC_Os04g41450	0.132323	0.092166	0.376	0.702949	0.470505	0.142723	0.252557	0.871847	1.422942	1.069308	0.191797	0.22314	1.19448	1.044768	0.965355
LOC_Os05g51020	0.053107	0	0	0.017507	0.051433	0.052338	0.028426	0.05012	0.182736	0.354486	0.100123	0.08646	0	0.067184	0.470034
LOC_Os04g53800	1.251958	1.610684	0.762401	2.597374	0	0	0.048972	0.738221	5.923687	0.28416	0.187751	0.058972	0.790714	1.843684	0.197169
LOC_Os10g38580	13.04649	20.767447	8.691772	16.079668	1.578799	3.753677	7.163717	6.822731	24.575357	4.900716	9.07184	3.754892	7.905029	8.017695	6.991155
LOC_Os02g55920	5.668592	3.290049	0.892355	1.130368	1.783487	10.248363	3.468886	1.897521	2.28243	1.645852	4.887809	3.673703	1.351128	1.158995	0.743496
LOC_Os04g33630	14.200396	16.940689	13.926574	23.65729	8.332123	5.839242	5.133427	5.84027	24.198805	16.875559	5.669719	8.583768	8.168358	13.276155	23.197994
LOC_Os11g47944	0.132669	0.355583	0	0.323725	0.054584	0.105897	0	0.079031	1.816211	0.277292	0.030534	0	0	0.662396	0.7567
LOC_Os04g02120	5.254456	1.788917	2.531721	1.985436	3.139507	4.86709	2.903682	1.343356	1.144998	2.646881	4.764192	3.673422	2.265025	3.238747	2.456407
LOC_Os03g10190	2.397785	3.690498	8.179378	10.63779	8.085773	6.932652	3.841737	8.417416	15.423749	9.776478	3.137985	4.496855	10.232763	11.117277	9.897012
LOC_Os05g49840	0.276744	0.112294	0	0.05221	0.123176	0.422766	0.382011	0.474936	0.438901	0.510337	0.45266	0.263226	0.168252	0.042811	0.033041
LOC_Os11g34360	7.229612	6.92007	5.780348	3.686823	3.413857	11.126508	6.498368	4.966403	16.023558	7.466587	6.403557	6.577754	5.372295	7.203739	5.54446
LOC_Os12g38250	2.137819	1.749882	1.202272	0.943169	0.961157	4.612884	1.898799	2.616017	1.92731	1.805619	4.329425	3.317864	1.915009	2.05124	1.835913
LOC_Os11g34364	2.60476	2.440661	2.754117	1.78706	2.662478	1.289185	0.620311	0.707715	0.72882	0.970253	0.790209	0.703033	0.945172	0.824268	0.492023
MSTRG.33038	1.146418	0.735543	0.848323	0.790386	0.553742	2.061981	1.691666	0.691197	1.004259	0.779954	0.885346	0.938245	0.685109	0.974624	0.698574
LOC_Os05g04370	1.413103	2.032016	1.412063	1.286654	1.099628	2.702606	2.201769	3.040656	6.453403	4.67308	1.072026	1.029823	1.978886	1.651209	1.740583
LOC_Os12g30824	0.127976	0.22319	0.029993	0.095424	0	1.693843	2.212964	1.519041	1.291868	1.209425	0.068502	0.41394	0.107533	0.313098	0.895672
LOC_Os06g19550	0	0	0	0	0	0	0	0	0.418477	0.404583	0	0	0	0.072878	1.107216
LOC_Os01g08190	0	0.027197	0.031139	0.140852	0	0.120745	0.071663	0.046481	0.634316	2.150969	0.046578	0.059359	0.060692	0.180753	0.921082
LOC_Os01g68510	1.432807	1.321069	1.831211	2.078451	0.122241	4.187126	3.608822	7.368277	10.202733	6.50886	1.405577	1.183907	7.192498	2.626832	6.274311
LOC_Os04g01160	0.707922	1.008354	0.513341	1.104065	0.360918	1.594924	1.104843	1.546051	7.0474	6.595665	0.653248	1.228728	2.246022	0.634257	2.536902
LOC_Os11g17070	0.462708	0.273675	0.45807	0.344479	0.090587	2.28505	2.109499	1.507198	0.223327	1.303714	0.763233	1.093618	0.68713	0.289311	0.195527
LOC_Os02g10600	3.567933	2.747727	2.268829	2.076226	2.248218	4.379851	2.755959	4.49462	4.377827	3.282069	3.275146	3.168563	4.80326	3.735439	3.432418
LOC_Os02g54030	2.82995	4.249258	5.469831	6.46026	0.801274	0.744839	1.052835	2.269703	9.256171	2.390293	0.629554	0.823925	3.803331	6.972202	2.986686
LOC_Os07g36544	1.834743	1.489422	1.74453	1.29918	2.097087	1.943719	1.401138	1.577869	6.222023	0.98751	1.195593	1.236921	1.041795	1.325982	0.707649
LOC_Os03g48010	0.420734	0.284552	0.493631	0.726049	0.395342	1.330273	1.237415	1.854498	1.939459	1.31637	0.791586	0.985213	1.764854	1.260947	1.313172
LOC_Os01g67390	1.279944	0.467909	0.155507	0.480975	0.101714	0.070103	0.257769	0.111306	0.913094	0.050941	0.2973	0.273351	0.641311	1.313706	0.252933
LOC_Os12g02589	28.627117	33.191996	28.737808	29.996722	19.45817	0	0	0	0.035755	0.046837	20.851005	19.248771	22.317725	24.201354	21.923428
LOC_Os01g24010	0.247266	0.168601	0.152148	0.135268	0.261498	0.29332	0.193971	0.286325	0.128068	0.520085	0.245362	0.348604	0.166934	0.375138	0.33524
LOC_Os01g08440	121.540779	94.857651	60.794048	59.776852	105.136032	152.592789	65.117317	60.996407	46.612263	57.947769	182.058167	149.666168	81.460823	66.405518	56.757805
LOC_Os01g03340	24.809105	54.255638	62.62804	108.418144	19.024834	45.071857	66.546539	226.000687	728.62207	131.456818	30.438749	22.801249	60.73917	61.282192	46.613976
LOC_Os07g06820	25.138049	24.408307	30.554693	36.789002	31.050406	7.968881	4.737334	8.102507	12.145411	14.762082	5.191938	6.109389	7.507735	11.676587	10.690984
LOC_Os05g11630	0.82371	0.873159	1.039303	1.121834	1.438361	1.351293	0.984729	1.304361	1.67909	0.949132	0.536816	0.758335	0.736639	0.812947	0.366323
LOC_Os10g39030	11.421921	18.609375	16.490093	26.691347	6.128238	13.482548	12.964157	11.649721	24.968853	9.543962	7.205447	8.948672	15.04702	22.352417	8.63202
LOC_Os11g02620	6.999473	3.431377	4.692764	1.97059	3.876462	4.010881	1.623257	2.606908	1.188021	1.911903	2.27105	2.924942	1.223539	3.458688	2.846922
LOC_Os12g29950	1.848977	1.210309	0.577232	0.237046	0.441826	5.662576	4.129936	1.086	0.681324	1.03445	2.066259	2.006811	0.568196	0.309787	0.323641
LOC_Os02g37109	2.356473	3.591957	2.242506	5.895512	1.440178	1.746621	2.036241	3.586351	3.643083	2.09909	2.058034	1.485549	3.601506	2.541326	2.00516
LOC_Os03g47560	0.305936	0.94236	0.432727	0.300406	0.314924	0.104736	0.051329	0.078472	0.037369	0.032935	0.07459	0	0	0.077993	0.028913
LOC_Os03g28980	0	0	0.051386	0.162919	0	0	0.016084	0.102148	2.693489	2.091703	0.013266	0.012403	0.319528	0.92294	2.058219
LOC_Os11g44630	0.378616	0	1.44607	0.269853	0.812072	0.163842	0.193069	0.137723	0.962425	0.736429	0	0	0.061603	0.116998	0.884511
LOC_Os08g44550	0.018557	0	0	0	0	0.013046	0	0.051184	0.816856	0.277705	0.025103	0	0	0	0
LOC_Os02g48100	3.723474	2.834852	5.059562	3.091324	5.357463	2.776676	1.270472	2.219993	2.282305	3.885216	2.037543	3.073232	2.631928	4.497827	3.941597
LOC_Os06g46500	0.792164	0.879452	0.687569	2.001188	0.338459	0.079563	0.584983	1.461028	9.469625	17.894739	0.26623	0.589249	1.4741	0.370004	17.705248
MSTRG.32787	0.461458	0.382242	0.702143	0.780206	0.879467	1.041281	0.63297	0.679077	1.650694	1.490932	0.267302	0.87255	1.138828	1.520764	1.356597
LOC_Os02g19770	23.33482	17.280987	17.393599	15.406082	30.351316	24.606934	19.00099	12.830118	7.423767	7.605019	22.618891	25.701618	15.40971	11.741734	9.311785
LOC_Os12g03180	0.50739	1.555595	2.31912	4.26717	1.022261	0.264762	1.12871	2.375507	2.382708	3.118106	0.276598	0.935882	3.890607	1.393857	3.254174
LOC_Os07g46680	0	0.726988	3.020305	3.649794	2.051805	0.206512	0.126854	0.706798	0.843991	1.848062	0.192616	0.159276	0.52459	1.543298	2.139312
LOC_Os03g22670	11.226782	10.042827	12.657309	10.188262	13.034755	7.637014	7.868241	6.884317	5.211742	5.822499	8.445035	9.650798	8.088598	9.621905	6.834239
LOC_Os02g22090	3.826413	3.829772	4.100175	2.50043	2.860795	7.124839	4.188663	4.687127	7.08288	5.919381	2.990928	4.201822	4.337133	5.05794	3.798933
LOC_Os07g07654	5.838318	5.089671	5.493713	5.378638	4.639845	4.616685	4.02097	8.50368	9.238116	6.455132	4.294668	4.147597	6.868965	4.974567	5.550043
LOC_Os01g18220	3.404329	2.430558	3.348666	1.928191	2.24363	3.480743	2.687174	1.027856	0.751161	0.769667	2.330975	2.148274	1.930513	0.860233	1.299059
LOC_Os06g18780	0.115167	0.115006	0.06707	0.035178	0.006134	0.073002	0.120154	0.258593	1.095507	0.096623	0.033607	0.03162	0.076125	0.087156	0.014299
LOC_Os04g59040	8.808352	9.564683	9.638949	15.688334	12.826137	13.348879	13.451494	14.435119	41.331491	24.91687	7.466898	8.815573	19.267639	12.254229	21.899643
LOC_Os07g42260	6.231327	5.525111	5.446991	5.455675	16.760649	12.356516	6.006305	8.103929	4.548214	9.122016	11.429495	10.13464	4.160642	6.492092	5.298894
LOC_Os10g38090	0.21791	0.182261	0.156259	0.085483	0.082078	0.192702	0.071256	0.16635	0.461816	0.092334	0.286859	0.18934	0.100547	0.164663	0.123843
LOC_Os07g34570	0.783018	0.388593	1.714815	3.898337	6.890841	1.171825	0.232342	0.401054	5.548287	5.331474	1.177935	0.702841	0.730701	3.808531	7.094791
LOC_Os02g56520	0.026854	0	0.042498	0.043311	0	0.03876	0.017752	0.055726	0.55777	1.307561	0.107014	0.008893	0.034534	0.076515	1.020905
LOC_Os05g48720	0	0	0	0	0	2.174127	0.417134	1.361767	0.193824	0.67655	3.201162	1.571647	1.996937	1.882777	1.132393
LOC_Os11g40390	0.556859	0.592587	0.699939	0.700536	0.846232	0	0	0	0	0	0	0	0	0	0
LOC_Os04g33190	325.206299	378.026459	320.651642	327.139191	254.134903	324.770447	379.452759	348.431244	192.241913	223.963776	348.605408	339.633331	325.838806	259.704132	229.159302
LOC_Os04g44240	0.463723	0.142891	0.447142	0.430114	0.452599	1.145933	0.0759	0.773909	3.18862	0.200552	0.442697	0.074111	1.354108	2.064281	0.741588
LOC_Os03g16410	0.352212	0.19621	0.45705	0.602138	0.466291	0.570953	0.603533	0.814135	2.191731	1.746269	0.146413	0.276167	0.420969	0.286105	1.860447
LOC_Os01g35330	2.178658	0.817289	2.793216	0.87428	2.508343	0	0	0	0	0	0	0	0	0	0
LOC_Os01g61190	2.63231	2.331158	2.457659	1.502767	1.339346	4.535705	2.88984	1.545315	3.599586	2.108876	3.128676	3.25445	2.323318	2.819782	1.999986
LOC_Os03g29760	7.556006	9.126863	11.223498	14.374113	6.536533	4.361446	3.553982	9.26941	11.961692	8.077398	2.589514	2.904381	8.234105	8.717167	8.242872
LOC_Os02g38220	14.926722	10.194687	8.387687	7.856208	6.946539	15.016382	13.193787	11.938462	9.43489	10.664476	13.565412	11.330049	10.619925	7.394534	9.607059
LOC_Os12g36750	2.434591	2.92859	3.768486	3.250872	5.388053	1.274151	1.762103	3.056175	3.204989	1.632212	2.148466	3.238894	3.190278	2.553731	1.631602
LOC_Os07g01100	2.114505	2.344363	1.238442	1.453219	0.998187	0.878866	1.182826	0.980357	3.536007	3.872833	0.788865	1.046026	0.915097	1.894004	4.753181
LOC_Os04g39100	1.017435	1.175731	1.173179	1.439009	0.311477	0.767865	0.759276	2.320198	3.720832	3.937808	0.906844	0.80984	2.847457	1.04634	3.121586
LOC_Os03g50570	1.691024	2.045806	1.65489	2.936577	2.92992	3.269661	2.919126	4.379472	5.194324	5.197143	1.207504	1.466982	1.768774	2.427917	3.937619
LOC_Os05g06780	4.717042	9.376284	11.766554	14.060023	0	0.554855	0.915517	5.294287	43.131721	5.044285	1.396178	1.115761	6.129611	25.648731	3.394555
LOC_Os07g28480	37.703373	52.398502	54.973141	45.552105	62.467766	30.787912	44.672306	63.01593	15.50195	36.762695	21.901617	31.368862	32.492077	47.350845	44.318008
MSTRG.9366	0.881631	0.434664	0.337411	0.177298	0.729826	0.707602	0.334838	0.31699	0.188726	0.10934	0.449782	0.278975	0.334503	0.276332	0.120211
LOC_Os01g02940	13.51757	22.342823	10.195123	29.396469	1.428176	3.036735	5.286595	5.057296	8.434659	5.766025	4.312256	2.377302	11.718233	5.911583	7.028659
LOC_Os02g41450	0.303843	0.097039	0.165764	0.363389	0	0	0	0.133052	11.951854	0.84279	0	0.04174	0.737453	0.570088	0.529366
LOC_Os04g03050	0.919698	1.174106	1.005747	0.918726	0.067267	0.393771	0.577894	0.534729	0.451527	0.373402	0.603723	0.371841	0.971941	0.912317	0.432267
LOC_Os04g52830	9.4415	19.415278	10.483108	13.849238	5.759827	7.490482	13.775504	13.530418	30.411257	32.619566	7.445752	7.490336	13.861386	10.948319	30.772836
LOC_Os10g22370	0.879153	0.449187	0.741957	0.6098	0.622667	0.966184	0.479199	0.415218	0.518782	0.595255	0.539505	0.428477	0.655546	0.560531	0.693453
LOC_Os09g32944	0.938448	1.042802	1.106829	0.832476	0.758618	0.708412	0.104005	0.319752	3.284978	1.749432	0.766563	0.587878	0.668113	0.613404	2.574379
LOC_Os09g28340	2.423367	4.346377	3.084247	5.284184	1.871379	3.005444	3.866203	4.718575	5.811685	6.111558	2.558934	3.866211	4.702662	2.758242	7.418521
LOC_Os07g38300	87.628607	113.010312	105.661333	163.544952	46.044655	41.963894	50.798968	62.379137	81.492064	53.28045	64.437209	62.199896	75.059444	83.70685	62.256054
LOC_Os08g14330	7.869671	7.266496	10.199881	5.960596	14.258428	12.456235	11.046178	9.642054	7.909493	14.806696	15.919412	21.553824	8.09666	14.111915	12.035096
LOC_Os08g01510	0.33028	0.167731	0.449253	0.553088	0.023846	0.097598	0.482958	1.232941	2.043084	0.208266	0.34982	0.12545	0.907372	0.138961	0.865504
LOC_Os11g47550	0	0	0	0	0.689586	0	0	0	1.152425	0	0	0	0	0	0
LOC_Os01g48200	6.747608	7.346359	11.810963	9.072318	8.595951	13.978162	7.801393	7.697775	7.132458	10.657148	8.357791	8.020392	10.475673	10.747583	12.095046
LOC_Os05g38940	0.811064	0.340098	0.890972	0.649117	0.164109	0.856525	0.240562	0.476108	3.728542	0.695461	0.145063	0.288436	0.474638	0.453752	0.587391
LOC_Os01g22336	0.05141	0	0.035634	0	0	0.34148	0.156194	0.03816	1.24244	0.373828	0.030625	0	0	0.048083	0.168485
LOC_Os08g33640	11.863878	10.502056	20.540363	13.320407	33.677496	13.032355	10.007105	9.531956	13.847784	15.817188	6.748641	10.657328	7.339431	13.109195	16.249609
LOC_Os03g04480	0.221631	0.37124	1.520361	2.850807	0.880363	0.293466	0.722402	1.090901	2.730577	2.777474	0.114779	0.387622	1.014866	1.639445	2.102638
LOC_Os03g52620	1.455554	0.987213	0.857938	0.875347	0.560426	1.030776	0.928949	0.614321	0.607675	1.02262	0.74123	1.006902	0.692871	0.737888	0.697462
LOC_Os01g62390	30.623104	32.537006	32.679806	40.041199	24.870298	20.011578	20.287153	20.78434	21.007463	21.084948	18.522593	18.097765	26.296347	21.262745	20.262003
LOC_Os03g58204	13.674227	20.063375	23.988826	27.667357	19.143359	20.669236	10.767984	20.829965	41.84958	66.246631	10.737304	13.984937	14.807909	28.810142	39.467937
MSTRG.19938	6.025457	4.851242	2.971871	2.517227	1.30487	0	0	0	0	0	8.292752	4.901726	3.914693	2.508351	2.66914
LOC_Os12g34320	0.397256	0.246628	0.869845	0.354672	0.279063	0.72132	0.44238	0.441732	0.649099	1.011074	0.279725	0.33811	0.175657	0.284576	0.734289
LOC_Os02g18410	0.985278	2.387547	1.707831	2.002822	0.492012	0.546141	1.60221	2.349669	21.887222	11.166258	1.189137	0.927113	3.017244	4.192458	17.473509
LOC_Os04g45600	129.997574	119.504799	94.962952	73.400093	84.4366	123.735786	122.690758	100.850784	46.817837	76.610512	162.954407	155.963089	100.697166	96.071617	80.811829
LOC_Os06g24040	0.18673	0.934132	0.388302	0.44264	0.941755	2.027246	2.539039	4.992083	5.027542	4.169648	0.410705	0.52658	2.747537	3.181746	0.669272
LOC_Os05g45670	0.40167	0.78828	2.804172	1.936796	1.005034	0.685913	0.892757	2.231008	4.347888	2.602676	0.324857	1.151391	2.405763	2.397429	3.068968
LOC_Os09g29430	13.655044	9.16059	9.897889	8.935239	4.640826	11.213302	8.759888	8.369856	4.10149	4.113146	12.132781	9.53614	8.549927	5.304283	4.715477
LOC_Os12g42910	0.013334	0	0.024611	0	0.033771	0.681631	0.010182	0.024339	0.160572	0.01235	0.059703	0.055634	0.050785	0.029086	0
LOC_Os04g16886	12.674212	10.405232	15.163764	13.654402	26.450174	15.145437	12.530673	14.797536	7.611347	17.839722	14.679094	18.750986	11.553262	24.457693	19.473042
LOC_Os05g40000	0.461371	0.812763	0.58531	0.563787	0.118314	0.788975	0.789699	0.903819	1.106622	1.019183	0.591882	0.416147	0.644787	0.803643	1.457813
LOC_Os12g16720	0.990904	2.243335	1.05031	1.571551	0.611897	2.383414	2.517123	3.840181	4.709118	1.348514	1.512535	1.379353	2.016386	0.598905	0.874242
LOC_Os01g54670	8.352677	21.438746	31.2148	72.647381	3.596516	5.020991	22.815754	49.125001	51.475619	24.524617	4.492225	5.80307	39.272182	26.299186	22.627415
LOC_Os09g11240	1.02147	1.130496	1.375058	1.076234	2.875668	1.585099	0.606608	0.959326	2.060014	5.147717	0.737236	1.142792	0.509963	1.225813	2.196773
LOC_Os02g38680	2.280719	2.130596	2.773823	2.039552	2.425529	2.00811	0.734898	1.106099	1.1505	1.92902	1.184034	1.624698	1.336776	1.879444	1.568167
LOC_Os04g16748	76.394478	59.444832	87.353638	71.112427	174.039719	71.839333	67.745659	73.437836	34.312965	79.129982	100.086433	114.573639	80.819801	121.670235	123.129936
LOC_Os05g31620	8.611283	28.604294	24.057325	34.154854	44.124092	15.79338	9.792807	29.832155	19.239294	17.038082	3.635972	20.244921	25.536436	23.719048	18.479736
LOC_Os09g27970	16.286556	13.329845	13.421974	14.097827	12.003092	11.417656	6.273053	8.183757	10.100897	12.039158	11.279561	13.726421	12.640784	13.65701	15.556101
LOC_Os02g36330	1.512741	1.057572	3.631163	4.749318	12.252047	2.744972	1.542256	2.152972	2.229836	2.81354	2.240638	2.157716	1.710027	3.575937	2.565824
LOC_Os04g40150	18.191233	11.56072	10.878941	6.400298	8.811377	16.777	13.696172	9.438891	5.809066	7.49718	12.682256	11.668977	9.208632	7.065368	7.355889
LOC_Os03g14720	4.281253	5.613288	3.437413	6.173005	2.101842	6.553216	4.300001	5.167611	15.279824	6.218168	3.476296	2.968603	6.333044	5.884449	5.417995
LOC_Os02g30470	2.403741	1.494398	1.493595	2.634209	1.575743	0.841296	0.658878	0.347173	0.458054	0.324424	1.157789	0.538388	0.530648	0.485154	0.834647
LOC_Os08g38050	0.169665	0	0.033852	0.084829	0.474228	0.500071	0.87497	0.7237	1.92838	0.778105	0.102648	0.084635	0.085636	0.189635	0.22599
LOC_Os03g09120	2.624885	5.375762	2.46303	4.329212	1.946522	2.462947	4.828582	4.587013	8.525208	8.164701	6.603348	6.803379	6.569655	5.96979	17.115805
LOC_Os03g58190	1.404604	1.136659	0.933527	0.677163	1.716778	2.384405	1.796524	1.219644	1.35354	1.355557	2.564727	1.903821	1.601435	1.762233	1.358776
LOC_Os12g26290	3.288319	2.668914	3.721441	7.294859	0.466011	6.106592	11.71701	92.025242	167.505045	17.943229	3.932252	2.199462	12.226193	4.976581	14.578366
LOC_Os11g30910	1.557528	1.729306	2.139889	2.066084	0.904019	0.051464	0.105542	1.011218	3.687778	0.362664	0	0	0.052151	2.509955	0.222202
LOC_Os10g29240	4.331771	4.199249	1.598028	1.871108	0.597387	1.21677	1.193974	0.70757	0.491238	0.31676	1.236499	0.941134	1.145276	0.62949	0.453814
LOC_Os01g71599	1.548067	1.790178	2.113929	2.873279	3.64565	1.644648	1.1603	1.587731	2.981812	2.721766	1.207196	1.141516	1.022564	2.463055	1.779065
LOC_Os02g27300	2.152602	1.515938	1.986364	1.190889	1.527689	0	0	0	0	0	0	0	0	0	0
LOC_Os03g58620	17.481525	22.948528	19.217531	24.790991	21.45722	12.000826	14.480191	13.975216	13.705992	13.547936	13.126592	13.747605	10.51633	13.733233	13.668803
LOC_Os04g45650	17.825668	15.340913	16.177511	13.412221	6.514313	21.244799	16.467491	13.01954	15.255054	13.207808	22.549927	18.831553	13.850598	12.795673	14.672755
LOC_Os10g08840	5.94931	6.742962	9.311488	7.539304	9.68366	8.373861	6.153236	10.806805	22.198089	17.651251	3.589147	4.639347	7.993654	7.343751	11.546407
LOC_Os01g74160	2.150131	0.230669	4.373921	3.22017	5.613042	5.941409	3.568122	0.404487	0.681056	5.229139	0.278829	0.658621	0.1021	0.149379	0.040536
LOC_Os03g05200	14.533966	16.497245	16.743775	13.736541	14.716035	22.082047	18.847146	14.249788	13.55614	11.9122	18.996218	21.073001	16.326109	17.185828	10.597464
LOC_Os11g37490	1.671857	2.947415	0.832457	1.082041	0.67439	0	0	0	0	0	0	0	0	0	0
MSTRG.30840	37.349249	30.437766	40.932429	32.625197	72.949109	21.04594	17.206403	16.934625	18.377754	19.920079	21.696441	25.123395	21.241584	29.196977	28.605197
LOC_Os06g22050	0	0	0	0.033757	0	0	0	0	1.155754	0.861686	0	0	0	0.283697	0.897285
LOC_Os01g06870	8.756261	40.4762	56.191433	22.994291	16.800701	16.476557	7.505563	11.884125	7.699713	26.789274	25.230705	18.263496	47.069202	39.8764	24.643059
LOC_Os01g68390	1.085303	0.797235	1.27191	1.809134	1.969407	1.42822	1.058886	1.472276	2.707043	5.59917	1.17386	1.401261	1.126775	2.194736	3.628293
LOC_Os01g06876	17.363266	62.356846	136.871887	46.20211	64.887672	25.062899	10.704338	34.660408	16.371264	62.363586	40.49963	29.633789	80.345589	83.384789	70.287193
LOC_Os04g48380	1.579372	2.198421	0.39484	3.64568	0.320936	0.430042	0.771559	1.130049	1.431009	0.428595	0.438066	0.888586	1.112945	0.392302	0.625769
LOC_Os02g03320	0.490744	0.32055	0.421071	0.776287	0.643363	0.206697	0.258778	0.653524	0.486094	0.393195	0.443168	0.45503	0.609304	0.546045	0.787113
LOC_Os10g21190	81.864021	17.949257	39.646252	47.131283	94.533035	43.179279	33.731651	60.34536	16.604511	45.86953	46.308926	87.03054	30.665369	63.307755	59.331543
LOC_Os10g21192	33.425087	9.631181	19.47229	20.476992	81.39119	23.234125	10.196389	15.156902	18.374535	30.834049	21.811928	48.527615	19.467262	54.65448	74.813644
LOC_Os10g21194	0.905459	0.435941	0.713179	0.938012	2.976275	0.61756	0.504167	0.825833	1.726924	1.875468	0.897271	1.354765	1.461383	2.588677	4.367584
LOC_Os10g21196	118.853615	77.911407	105.477028	74.193626	221.088806	123.673515	110.871208	121.134079	74.225006	184.299164	145.939621	187.477249	129.921555	224.123154	202.160294
LOC_Os05g46510	0.526581	0.508193	0.430718	0.54016	0.127724	0.830948	0.65067	0.617142	5.137774	0.99858	0.559249	0.400124	1.13615	0.904802	1.406308
LOC_Os01g63250	3.101454	3.022154	2.350267	2.974322	1.574186	2.584962	1.857981	2.916057	5.600485	4.334254	1.801389	2.026835	2.735764	2.365578	3.623636
LOC_Os01g59610	1.976819	4.219621	4.316811	4.179167	3.044017	2.236482	3.195337	3.439989	3.860106	4.146359	1.29147	2.134769	2.4497	2.789476	3.648554
LOC_Os12g15400	0.128603	0.195138	0.558332	1.044619	0.19958	0.037741	0.080252	0.544477	10.86764	5.412455	0	0.062708	0.4559	3.017007	7.013575
LOC_Os01g14610	4.156782	3.671778	5.605348	8.169166	9.298656	4.815203	3.859319	4.503292	11.39896	11.602555	3.022725	3.495736	4.300964	7.331475	7.746275
MSTRG.8838	0.361574	0.292692	0.278107	0.273358	0.472393	0.029083	0.088907	0.250594	0.911119	0.88927	0.175025	0.119034	0.1581	0.379641	1.057236
LOC_Os07g07490	11.406987	9.563323	6.878449	7.45253	6.065312	14.763031	7.266302	4.037421	8.718507	8.996388	7.698582	8.342616	5.404554	8.602449	6.801185
LOC_Os12g24580	23.213402	52.3895	31.824928	29.71312	44.297943	33.1469	92.781754	134.922882	42.565388	39.971157	32.752827	40.162685	64.606651	23.56715	49.402557
LOC_Os06g29350	1.712566	1.525762	1.616435	1.721316	1.847342	0.703568	0.34212	0.371021	0.361989	0.475484	1.422554	1.471517	1.609698	1.836167	1.913789
LOC_Os05g11080	0	0	0	0	0	0	0.010023	0	0	0	0.257594	0.25523	0.227178	0.284581	0.204569
LOC_Os10g01570	0.06414	0	0	0.088317	0	0	0	0.134304	1.355278	6.265414	0.103029	0	0.263437	0.05065	3.766506
LOC_Os08g02130	3.556109	4.035994	4.089868	4.111217	3.961585	4.000511	2.274793	2.251493	5.608389	8.747545	2.76029	3.51095	4.256581	5.68737	7.541192
LOC_Os03g54084	5.783886	8.64696	10.102426	11.935184	9.00942	5.155989	5.764804	8.838313	17.275534	11.659589	4.396009	5.20526	8.734179	11.703909	10.652872
LOC_Os02g09670	1.760754	1.083562	1.449474	1.314177	3.283913	1.997363	1.197637	1.366469	2.104755	1.719077	0.034509	0.11649	0	0.020748	0
LOC_Os07g48550	4.246728	4.00196	10.266831	13.413315	8.096593	11.819322	11.200639	15.690746	166.602997	22.994183	4.779438	8.327334	14.095049	26.043161	24.297373
LOC_Os05g43860	1.111966	2.485113	0.270137	0.76899	0	0.599101	0.889067	0.682623	3.43455	0.200274	0.725298	0.062233	0.880871	0.937417	0.244395
LOC_Os07g36460	2.38501	3.804884	2.284657	5.716216	0.951893	0.918223	2.086424	0.969304	1.858827	1.622786	1.298978	1.360606	2.748413	1.790547	2.698093
LOC_Os09g12540	68.188461	61.293694	60.52557	56.003548	77.388855	57.413708	66.031967	54.554104	36.905312	54.82552	78.167755	76.315407	59.004696	64.368301	60.204136
LOC_Os07g26690	151.865842	118.36378	88.374225	81.791085	58.994344	215.255024	142.342692	110.836187	214.791465	120.843598	180.768977	150.684399	145.388897	83.048692	152.230175
LOC_Os05g34470	1.854039	2.030601	2.538152	2.484695	2.874256	1.783435	0.911596	1.064696	4.226726	5.134281	0.88161	1.411409	1.179037	2.251779	4.423232
LOC_Os04g14130	10.091984	8.685833	9.255498	7.01556	5.94643	7.419186	6.270061	5.914533	4.980794	5.395916	5.847225	5.673496	6.496638	6.235839	5.597769
LOC_Os04g20230	7.353928	8.078304	11.421241	12.682871	15.519556	14.213483	8.727942	12.49894	20.540186	18.682491	7.208678	8.332253	11.611581	15.266271	15.953147
LOC_Os01g73300	5.779416	5.993211	6.189599	5.56706	7.22828	7.413033	4.932511	4.564675	4.884281	3.636865	5.407375	8.163424	5.419849	5.359173	3.962842
LOC_Os08g42620	0.336547	0.336563	0.144675	0.289374	0.11326	0.268156	0.411912	0.130354	0.180622	0.619594	0.153295	0.11155	0.17399	0.018116	0.439015
LOC_Os08g03880	0.600657	0.362145	0.518385	0.245009	0.495207	3.315807	2.573749	1.352636	1.947273	1.902719	4.839524	3.911543	2.561142	3.700073	2.022786
LOC_Os03g07200	1.006583	0.709802	0.240191	0.742011	0.345827	0.942504	0.453538	0.404876	5.010286	0.908315	0.709917	0.522268	2.301656	0.751608	2.073027
LOC_Os02g45974	1.382644	1.148211	1.453513	1.428628	1.533975	4.217017	3.927468	4.515829	5.609413	3.78969	3.414838	3.437937	4.087493	4.868364	3.314376
LOC_Os01g69110	21.869711	19.136647	23.186974	16.981322	27.655125	28.2943	17.370268	17.857131	20.131616	17.185506	19.895149	21.884598	17.301482	22.33912	19.489928
LOC_Os12g06260	45.917126	26.981594	8.55618	4.477727	3.786985	49.125275	23.757225	7.095253	5.067231	5.584402	44.49049	32.045444	9.173076	7.994116	4.028009
LOC_Os12g10630	59.597157	71.201759	24.842573	27.5977	17.406822	30.729984	49.339752	32.962215	9.14225	20.312386	29.860991	28.993225	26.041439	18.777102	20.077784
LOC_Os03g30290	0.338888	0.274887	0.2059	0.300066	0.10172	0.345211	0.330414	0.489665	2.204848	0.947456	0.431835	0.130796	0.412335	0.258948	0.403468
LOC_Os04g42444	1.419116	1.230759	1.682183	2.079058	1.377457	0.68962	0.776728	1.039513	0.99523	0.743084	0.554251	0.395959	0.874864	1.015652	0.826326
LOC_Os04g49410	4.503789	1.978169	2.221825	2.073984	2.432683	4.552413	2.253438	2.11409	5.157557	4.974203	5.899287	2.97197	1.589355	2.207699	5.433351
LOC_Os01g38530	7.916078	14.305871	27.374958	30.572513	21.922336	7.525591	7.811418	16.325177	37.295895	21.523973	4.352798	7.205475	15.910624	23.306444	29.684884
LOC_Os02g02740	0.396521	0.520923	0.35733	0.534629	0.650623	0.745289	0.298498	0.428953	0.465171	0.476311	0.289443	0.550833	0.405048	0.260444	0.165459
LOC_Os11g43620	0.621718	1.002431	0.99261	3.317169	4.29306	0.895637	0.59777	0.515846	4.436887	5.201264	0.789181	0.829185	0.911977	2.619552	4.827442
LOC_Os02g42470	2.585934	3.999206	1.292273	2.901325	0.918612	1.144639	1.62877	0.890702	2.280942	1.5192	0.78597	0.354439	1.794327	0.421376	1.613276
LOC_Os07g34850	0.177487	0.301703	0.301794	0.179258	0.147534	0.998488	1.989369	0.391899	0.269901	0.186652	0.063973	0.142408	0.221149	0.153112	0.131575
LOC_Os08g01650	0.124724	0.050154	0.092151	0.248883	0.268048	0.065222	0.066366	0.062313	0.284457	0.591208	0.110041	0.127313	0.032508	0.283206	0.429567
LOC_Os12g13340	1.48464	2.797615	1.928657	3.261539	0.405711	1.3906	2.257115	1.837022	7.872843	3.743381	0.974296	0.864494	2.081689	1.918483	3.072705
LOC_Os02g08230	1.875065	2.811149	3.182682	5.475075	0.378376	3.359991	3.905715	3.293893	12.282455	7.246963	2.713213	1.471001	4.587741	4.651266	5.363361
LOC_Os02g10440	10.161715	11.336712	14.562149	12.601585	17.373074	11.82659	13.934385	17.982971	18.80925	20.648422	4.595376	5.757964	7.609958	10.700613	9.684567
LOC_Os06g44160	55.159523	88.537325	117.441696	136.207199	146.590668	70.518196	85.497765	252.396767	77.477882	114.103806	32.672359	66.041801	97.464813	91.888191	124.637932
LOC_Os12g12090	7.377089	1.069061	12.588597	3.014	15.194827	18.290283	6.746688	3.264157	2.415345	4.696454	0.500207	1.156357	0.872183	8.856819	5.148974
LOC_Os01g04560	0.503595	0.273946	0.964834	0.408926	0.797469	0.287161	0.154638	0.236135	1.238969	1.073205	0.83929	0.754185	0.772305	0.981787	1.927636
LOC_Os05g08420	79.30072	251.861771	248.060806	346.775726	95.564346	89.354103	181.986389	454.785034	363.981415	335.907867	52.383759	111.386421	290.487396	205.887955	332.540588
LOC_Os02g01210	12.740764	10.005295	5.886806	6.072227	0.90113	9.927981	10.060261	13.12119	5.59989	4.736946	11.064167	8.831662	15.134652	6.564461	8.727248
LOC_Os04g54410	3.411681	5.126773	5.65433	8.060119	3.807292	4.667659	4.400651	5.689645	12.605742	12.344516	3.492354	3.192262	6.705923	5.532908	10.063252
LOC_Os11g12000	8.630572	4.543268	13.004821	4.554939	10.883626	0	0	0	0	0	6.398833	9.885163	5.911303	9.266363	4.568837
LOC_Os01g71270	0.457767	0.354011	0.475891	0.832508	0.608912	0.861625	0.784248	0.258144	0.339375	0.272646	0.374408	0.432401	0.180348	0.339927	0.265006
LOC_Os02g58010	49.102531	38.287266	60.030479	54.992779	95.727402	53.384853	42.784492	74.759262	57.300644	57.707726	46.13229	47.325958	35.720726	64.318184	53.885551
LOC_Os11g24070	1.813007	1.339242	0.808154	1.052654	0.11628	0.809505	0.8165	1.621758	18.423668	0.505011	1.117852	0.428721	0.848272	0.465581	0.518658
LOC_Os04g57850	0.603973	0.433985	1.331048	0.258174	0.859826	4.017053	1.239226	3.469341	7.660406	1.233177	0.281538	0.53218	0.381123	0.784004	0.580638
LOC_Os03g47016	1.078974	0.383321	0.697448	0.506522	0.05247	2.157078	1.967432	4.503231	8.537271	5.142715	1.404222	1.424265	3.276283	3.511573	5.964947
LOC_Os03g47010	0.029601	0.452756	0.085486	0.754223	0	0	0	0	4.198006	0.455551	0.0217	0.016275	0.126303	1.561696	0.27843
LOC_Os04g53190	62.630275	66.311397	78.279425	117.855338	49.764611	55.142517	58.907572	68.883282	62.4448	64.372948	39.871723	44.892564	85.734291	56.300271	64.039613
MSTRG.27648	0.292547	0.068805	0.023201	0.337812	0.092886	0.62087	0.459268	0	0.271275	0.569006	0.442224	0.339568	0.263322	0.126974	0
LOC_Os01g09700	0.584553	0.36704	0.61918	0.383479	0.227637	1.231096	0.06942	0.361424	17.910826	0.54694	0.140833	0.042959	0.398134	7.416165	0.984515
MSTRG.11877	0.241248	0.212469	0.424182	0.692763	0.515913	0.337143	0.116034	0.213064	0.347755	0.854142	0.154258	0.173108	0.299566	0.262595	0.291892
LOC_Os06g43304	2.771279	2.185965	1.163703	2.682845	0	1.003251	0	2.562171	3.830787	0.297563	1.556934	0.760716	3.636114	0.697477	2.462355
LOC_Os05g37410	1.539545	1.808563	2.318443	2.664587	2.3303	1.075904	0.964541	1.147101	2.958498	2.771921	0.777865	1.187251	1.302534	3.796163	2.205746
LOC_Os01g54530	2.259362	2.620583	2.346756	3.095944	2.019923	1.928794	2.123442	3.266833	10.370863	6.957344	2.144811	1.816312	3.718797	3.735557	6.833066
LOC_Os07g10750	0.332221	0.770576	1.065146	0.656724	1.071127	0.872128	0.9152	0.478145	0.522828	1.10992	0.77285	0.581604	0.6949	1.010174	0.467296
LOC_Os05g27950	10.191552	14.935298	12.324963	16.538044	12.045111	8.539682	10.93627	10.773706	43.583572	16.652153	8.115515	9.327834	13.938098	19.41316	22.226154
LOC_Os06g23040	1.99283	3.409672	2.439369	5.427375	0.926442	1.153571	0.644717	1.600562	8.95254	7.812375	0.782414	0.620082	1.355328	3.204872	7.126635
LOC_Os07g35790	1.856666	3.532275	1.348741	1.310972	0.381817	3.104017	2.743155	1.571106	3.079344	0.755671	1.563378	1.336692	1.63608	2.065058	0.690203
LOC_Os12g05020	13.332676	23.347158	20.278595	25.921835	26.881105	1.967565	9.865111	22.126415	5.708473	3.760612	13.460417	9.097499	27.782532	13.181842	15.117543
LOC_Os11g05540	15.241247	27.99983	24.469988	21.057697	23.588718	12.230992	27.472494	23.119911	9.125447	17.420744	13.358175	17.946007	23.254234	17.016945	21.21364
LOC_Os05g37970	1.108996	1.131933	0.62336	1.078584	0.235594	1.510847	1.882165	0.841384	9.294195	2.697586	0.627514	0.790687	3.746769	2.841838	3.70355
LOC_Os01g70460	7.986194	8.372034	7.47182	9.504003	4.287745	2.976192	2.796431	3.051374	3.924996	1.553299	4.423019	2.97961	3.188141	4.463573	1.626821
LOC_Os03g63490	18.626724	14.240815	18.45676	14.152063	21.182222	17.612865	14.677137	15.471383	12.176621	13.394697	20.50596	21.03306	14.063087	20.387598	13.858517
LOC_Os08g08420	0.10282	0.180969	0.109073	0	0.275197	0.377223	0.039757	0.473255	1.383634	0.080342	0	0.137137	0.116225	0.218461	0.47595
LOC_Os04g31110	0.709838	2.014114	3.168208	2.793909	4.702055	0.280997	0.196605	0.299327	0.876888	0.429351	0.308246	0.114053	0.982366	0.495309	0.42568
LOC_Os01g15840	0.185019	0.1119	0.17486	0.063728	0.161969	0.511189	0.255883	0.164786	0.299127	0.591937	0.080083	0.253826	0.137069	0.076171	0.270615
LOC_Os12g34510	1.890668	1.090827	0.788058	1.456764	1.242739	3.370982	1.742949	1.686631	3.219933	4.576427	2.584466	1.05634	1.06657	0.800696	3.797336
LOC_Os07g33740	0.307329	0.236582	0.784053	0.297632	0.975659	0.473916	0.482464	0.423989	0.257406	0.450724	0.520778	1.114092	0.25769	0.851631	0.513022
LOC_Os01g64890	7.251105	4.03016	6.439583	5.000705	12.034003	10.468623	7.055694	4.17908	3.944417	4.884288	6.598776	7.98391	3.850872	7.808831	3.670799
LOC_Os08g29560	0.198607	0.256111	0.191706	0.239257	0.238575	0.157164	0.218037	0.235054	0.139271	0.175485	0.215719	0.199019	0.21075	0.175752	0.162868
LOC_Os09g13920	40.828728	43.830929	20.953749	16.765463	11.726144	32.82888	46.981133	39.748058	38.404842	25.689663	35.769417	32.838398	26.734575	20.85187	25.228674
LOC_Os04g36760	472.248291	373.477966	398.384369	320.367188	608.766846	460.276001	425.162537	337.386597	190.189697	326.327972	537.5271	528.305359	308.675201	423.393616	331.206238
LOC_Os03g45250	3.029289	2.331684	3.435118	1.297687	4.369321	3.160588	6.607356	1.964893	2.463656	2.204043	9.879073	6.609633	2.040977	3.197645	2.949764
LOC_Os01g28989	121.081604	153.117112	174.172859	178.890382	201.265426	80.031412	124.531515	166.897539	129.151632	130.103653	91.525636	107.955246	124.819662	121.137016	125.70138
LOC_Os05g06814	0.463639	1.363461	0.704625	0.677048	0.825773	6.659355	6.21687	6.18822	5.329951	5.587578	0.750003	0.987883	0.885145	1.072599	1.370497
LOC_Os10g42540	27.657148	27.636385	29.657272	36.397171	58.232628	37.783123	27.855505	37.08025	74.641335	57.28458	29.867664	32.543427	31.756716	47.448689	54.798611
LOC_Os07g44360	0	0	0.018384	0.014844	0	0	0.017614	0.014701	0.23238	1.04352	0	0	0.0608	0	1.030931
MSTRG.14516	137.142288	87.666367	88.32206	53.340775	122.58474	129.935621	103.899585	79.11261	33.524445	79.370462	135.619446	130.46497	70.088621	104.489433	85.672539
LOC_Os01g21240	0.280638	0.230547	0.28754	0.3051	10.862337	3.060135	2.398309	2.793531	2.113885	2.254202	2.012878	1.987007	2.484377	2.577422	2.065587
LOC_Os02g13150	19.164849	30.235158	22.71442	35.80951	12.355339	11.52576	16.292953	24.218534	34.073267	15.399747	11.983071	11.656192	28.623611	18.447127	17.533435
LOC_Os02g52550	2.475803	2.477817	2.585673	2.972291	2.039433	2.447101	1.873349	2.261564	9.255206	5.166167	1.809572	2.488159	2.486247	4.02631	6.599592
LOC_Os04g40140	1.128112	0.658651	1.309852	1.667468	4.439917	1.503499	1.101114	0.881019	1.019081	0.791158	1.721954	1.346079	0.861257	1.214692	2.213267
LOC_Os06g46720	0.321887	0.213112	0.298455	0.107543	0.126175	0.816608	0.508701	0.596674	0.636088	0.473497	0.454155	0.341425	0.302702	0.501484	0.281806
LOC_Os04g46730	1.95967	2.717011	2.878062	3.818868	1.163194	2.334259	3.905694	4.329134	6.862609	5.196056	2.55771	1.781468	3.312739	1.891153	5.082305
LOC_Os12g37370	6.846604	3.409014	2.531319	1.375543	2.151568	6.426476	4.196938	1.797792	2.0296	1.970786	4.393626	2.706708	1.704924	1.304387	1.168282
LOC_Os06g45970	1.942371	0.23968	3.390141	0.088117	3.834986	4.234556	1.51479	0.33193	0.887397	0.806091	0	0.226659	0.120982	0.725129	0.740432
LOC_Os09g36900	0.012016	0	0	0.215407	0.080389	0	0.066931	0	0.675731	1.911516	0.117612	0	0.096353	0.289855	1.379824
LOC_Os07g04860	0.850195	1.098396	0.984172	1.349314	1.28704	0.800573	0.672161	1.157701	2.193357	1.352253	0.592502	0.637924	1.132349	1.297244	1.29335
LOC_Os08g17110	0.300083	0.803858	0.581108	0.697604	0.054019	0.181148	0.21985	0.132263	1.810316	0.57457	0.078912	0.168216	0.249541	1.771795	0.527133
LOC_Os07g16030	3.452964	2.879691	1.832243	1.295103	1.200579	3.650199	2.59449	2.150594	2.041689	1.207711	2.034457	1.926059	1.411428	0.962786	1.022362
LOC_Os06g50420	0.330714	0.112083	0.079832	0	0.122627	2.080735	1.06251	0.320305	0.371205	0.546782	0.714301	0.741778	0.098977	0.125428	0.066378
LOC_Os09g32620	51.88752	50.50882	23.771097	39.708565	18.427387	4.006227	3.509001	4.046079	2.588438	1.707408	45.571892	37.145012	53.169926	33.410015	37.792538
LOC_Os02g37800	9.864987	9.057646	6.439889	8.948079	0.199171	0	0	0	0	0	0	0	0	0	0
LOC_Os06g04889	3.012623	3.280194	4.190226	2.127367	4.844086	3.802395	2.768847	2.892814	6.494655	1.332446	1.321048	2.541932	2.409622	2.981436	3.958123
LOC_Os06g04880	7.277227	6.745173	12.773432	8.866524	11.283345	16.989616	8.308297	11.644614	29.641792	16.912212	5.59512	7.99885	11.095734	13.446066	14.014153
LOC_Os07g42400	4.508451	3.845804	3.353535	2.654864	1.976957	4.137971	2.819773	2.473948	2.785556	1.299675	2.637191	3.349391	2.600708	2.068047	1.626761
LOC_Os10g40030	43.139149	48.209214	41.425837	61.960915	31.124043	20.852507	24.980733	30.191298	46.274502	24.350773	27.574179	24.510619	42.816	34.133678	26.930455
LOC_Os01g65850	0	0	0	0.033564	0.035008	0.017527	0.04015	0.010062	0.11053	0.152409	0	0.036131	0.026512	0.05792	0.784919
LOC_Os06g50390	6.767316	5.553232	3.995219	2.80797	1.634776	11.090294	8.626903	3.085247	3.135214	2.484613	8.769025	6.803892	4.412919	3.722339	2.564658
LOC_Os03g37878	50.230244	34.469749	26.72015	10.84186	16.96224	0	0	0	0	0	0	0	0	0	0
LOC_Os11g16260	0	0	0	0	0	0.014542	0.109067	0.647739	0.018802	0.024905	0	0	0	0	0
LOC_Os03g60560	2.012025	1.659566	8.212301	8.529986	21.084782	3.845354	2.470973	7.265266	9.028138	8.257362	2.894198	3.763342	3.592252	4.36024	8.75365
LOC_Os07g37530	0.367826	0.909998	0.11896	0.392693	0.034552	0.202147	0.489565	0.521321	4.992059	0.684561	0.609196	0.272349	1.146813	1.414222	0.853751
LOC_Os02g53680	3.57395	2.613817	3.131415	2.084906	1.559872	4.326085	2.796657	3.069213	4.071879	4.367788	2.606423	2.495973	3.015284	3.060055	3.296752
LOC_Os01g11570	1.69472	0.973729	2.442139	3.2848	4.384263	4.46041	0.984284	2.225763	6.482378	5.364387	1.251755	1.772836	1.237961	3.503812	5.01659
LOC_Os07g28800	4.874727	5.389977	5.900574	3.759314	7.932297	10.701846	7.235321	8.504606	5.569809	9.708867	8.02553	8.272614	5.18018	8.472155	8.320566
LOC_Os02g13840	29.480782	32.829662	40.355923	34.258934	52.603157	34.745399	22.409418	29.314318	90.915001	30.35482	19.343414	26.730181	28.300386	35.811714	28.41077
MSTRG.2501	4.284316	3.528977	4.726405	3.424071	3.225787	7.198648	6.421952	7.161078	5.724797	6.235257	5.595816	4.933682	8.046644	5.351875	6.617154
LOC_Os06g48350	21.351149	25.428585	17.236292	17.885393	15.995932	26.159378	21.197775	20.090302	24.304657	21.274727	23.669193	19.72024	17.388346	19.020741	16.446301
LOC_Os06g48355	1.413269	3.56162	2.331095	1.771546	0.094961	3.044528	1.551784	1.439493	1.949874	0.913101	2.795571	1.872868	0.620212	3.95644	0.743423
LOC_Os03g08250	11.55213	7.842477	3.537365	2.637837	2.305845	20.714521	9.983426	7.75815	8.869059	4.408059	26.774101	13.042192	9.478189	5.634941	5.802844
LOC_Os12g02280	0.13085	0.183785	0.18144	0.292027	0.125229	0.243713	0.49466	0.420647	0.74648	0.456703	0.060121	0.121586	0.13132	0.160891	0.166926
LOC_Os02g29160	0	0	0	0.057246	0	1.272184	0.741762	0.470403	0.3678	0.284637	0.081645	0.299075	0.186799	0.384134	0.256733
LOC_Os06g10590	0.141142	0.04172	0	0.288901	0.102608	0	0	0.239435	4.542035	4.072812	0.14588	0.324862	0.475366	1.411377	3.804241
LOC_Os01g39000	9.284955	17.742513	13.867656	22.287056	10.086567	7.693227	13.58417	17.64875	46.443216	12.565479	5.443534	8.989941	22.739314	18.886148	18.91696
LOC_Os02g38440	6.37687	6.490707	7.92627	6.526188	7.261344	14.318899	8.37203	12.087003	19.528469	16.112499	5.870317	6.581941	7.548356	9.668489	12.090732
LOC_Os07g04130	0.207571	0.083198	0.071568	0.001906	0.018203	0.861474	0.614346	0.422765	0.11132	0.250446	0.113387	0.441913	0.210254	0.2566	0.271093
MSTRG.13382	1.245126	1.707939	0.582853	0.611657	0.823653	0.419143	0.581226	0	0.147459	0.549313	0.769803	0.480743	0.50436	0.374747	0
LOC_Os11g01470	0.15691	0.11708	0.106398	0.044502	0.149931	0.257479	0.117737	0.076294	0.17168	0.180496	0.186439	0.129155	0.07106	0.128752	0.195281
LOC_Os06g48650	0.250662	0.257078	0.415132	0.591923	0.380541	0.531126	0.219372	0.381557	1.397074	5.914492	0.381123	0.169388	0.723746	0.289672	3.226746
MSTRG.19604	0.606257	0.922487	0.514649	0.807547	0.420327	1.15261	0.567438	0.560315	0.661084	0.636187	0.658898	0.442255	0.856893	0.68641	0.851597
MSTRG.19606	4.216767	4.588715	4.256271	2.646635	4.444404	14.756651	15.892545	10.529478	8.009957	8.611489	3.126315	3.661747	2.075536	3.384562	2.600818
LOC_Os10g34083	11.971324	11.244067	14.790894	14.820909	16.265181	9.759965	7.715517	9.150711	10.802979	12.206523	7.076602	8.386732	6.757906	11.806098	8.985163
LOC_Os04g46050	4.438837	4.100903	4.716239	5.126194	5.411144	4.694477	3.307808	5.319769	10.745814	10.596814	2.947791	3.408763	4.562383	5.736481	6.7689
LOC_Os02g49460	1.111482	2.635905	2.09259	2.949481	1.178123	0.654416	1.355363	1.556814	6.182795	6.836748	0.562872	0.845019	1.83434	2.215114	7.670413
LOC_Os09g29080	0.675358	0.331265	0.604202	0.673339	0.830739	0.609715	0.450043	0.793854	1.427977	2.45826	0.365659	0.390079	0.792745	0.809074	1.779217
LOC_Os11g01780	60.299046	30.2066	58.375946	25.207207	44.826931	61.623531	17.925751	11.623387	8.060886	17.121822	16.40468	36.876167	14.585358	34.748211	24.168388
LOC_Os05g04500	22.750107	38.588013	35.369083	75.811943	0.078429	0.458151	3.56607	5.357051	131.612762	22.280367	1.544483	2.916494	19.557381	118.822144	27.613821
LOC_Os04g31924	1.078803	2.376272	3.670807	3.858856	1.202517	1.591606	2.376548	6.270376	27.216422	9.963321	0.970859	1.957103	6.966862	11.678776	12.152819
LOC_Os02g18612	4.573581	3.652316	1.663259	2.139105	1.418063	2.353101	1.437039	1.905412	1.261506	0.961358	1.246876	0.98107	1.043436	0.851088	1.16812
LOC_Os11g17600	0.792601	0.652248	0.962019	0.577492	0.676275	0.712827	0.466277	0.34123	0.234132	0.442939	0.579274	0.906276	0.792038	0.748281	0.645085
LOC_Os08g39370	9.772307	9.867185	9.905407	8.471908	7.566343	14.415475	11.508663	12.529442	56.407566	12.299997	5.760095	5.244019	12.05155	15.242032	12.906084
LOC_Os05g02900	0	0	0	0	0	0	0	0	0.959788	0.413829	0	0	0	0	0.413972
LOC_Os05g46350	0.642111	0.230442	1.056824	1.946277	0.878812	2.653194	0.670865	0.930752	2.524301	3.054736	0.716684	1.081741	2.419653	2.01613	1.395626
LOC_Os06g11240	3.629201	2.221653	4.136587	7.142338	2.26907	4.676407	2.82293	2.688549	6.413842	12.688257	1.593928	1.599691	3.533511	3.786882	6.952061
LOC_Os04g38750	99.408455	134.858246	116.798241	231.781403	57.243366	36.328415	49.512146	67.761116	146.047226	70.659508	50.289875	53.859795	82.925102	114.516693	82.570549
LOC_Os09g26190	16.339842	23.155094	19.18964	23.296206	12.294962	11.690043	15.702915	15.584063	15.773263	13.252527	10.713222	13.438891	16.447596	15.278406	12.853826
LOC_Os01g61510	1.087797	0.9211	1.455631	1.442163	1.021645	3.427715	3.311347	2.785105	2.081799	1.630309	2.408244	1.371306	1.622762	1.402711	1.06704
LOC_Os10g35930	9.440853	9.616984	10.976038	7.938571	15.275483	7.453733	10.469068	9.312896	4.153425	8.109353	8.594746	10.416194	8.436602	9.025128	9.899174
LOC_Os01g14050	2.737309	4.21673	4.88095	8.427168	3.9218	4.235232	2.616845	6.460141	29.974538	10.449688	2.898647	2.979046	6.755977	10.68709	9.333586
LOC_Os05g19670	0.045207	0.091081	0	0	0	0	0.03238	0	2.717093	3.031781	0	0	0.114098	0.620359	3.103841
LOC_Os05g49370	16.810917	13.935731	14.856015	24.978094	6.251325	23.812889	25.323507	22.308165	66.268738	22.165527	22.370075	12.322236	24.498009	24.925547	19.176527
LOC_Os02g31230	0.757068	0.687134	0.347223	0.620035	0.737946	0.675865	0.663987	1.317369	2.136649	0.870822	0.659945	0.516513	0.973235	0.437581	0.895176
LOC_Os01g63980	0.02068	0.043242	0.149991	0.021094	0.261061	0.932082	0.612517	0.441385	0.607584	0.688189	0.498378	0.202892	0.211003	0.379753	0.095052
LOC_Os02g48730	0	0.079598	0.043029	0.261227	0.541385	0.103643	0.087817	0.210942	4.909075	9.685162	0.130034	0.092765	0.087282	0.254811	5.855604
LOC_Os07g34980	0.089438	0.025435	0.018946	0.175281	0.063035	0.187094	0.078685	0.112002	0.656271	0.66324	0	0.021272	0.287128	0.399365	0.396655
LOC_Os06g16140	0.101686	0.167333	0.071433	0.170949	0.140368	0.274681	0.089685	0.029327	0.108136	0.113924	0.152769	0.189702	0.179572	0.119814	0.049051
LOC_Os02g45980	1.286221	1.319769	1.635687	1.061364	1.16189	0.837923	0.688247	0.768536	1.256313	0.784056	0.424346	0.598098	0.562645	0.920996	1.286241
LOC_Os04g47810	0.64778	1.185553	0.975968	0.487197	0.989571	0.369433	0.831892	0.583721	0.585098	0.278783	0.792522	0.811196	0.816751	0.622406	0.539183
LOC_Os05g05670	4.314337	3.848383	3.592702	4.932474	2.689837	3.626989	2.823665	4.260559	9.751015	7.369522	2.501909	2.532949	5.026562	3.850356	12.88504
LOC_Os03g55840	0.270698	0.122325	0.219047	0.432076	0.404142	0.411268	0.187848	0.381072	0.474609	0.197632	0.191655	0.305932	0.105858	0.792481	0.366879
LOC_Os03g52810	0.446859	0.397206	0.141812	0.239968	0.208298	0.008213	0.011611	0.003194	0	0.001585	0.015796	0.00665	0.007515	0	0.005613
LOC_Os02g21009	10.263731	6.100574	13.98951	8.016564	20.154469	34.196463	21.765578	13.01671	6.415199	20.201531	30.451672	36.053486	11.748845	26.358289	14.642334
LOC_Os07g30150	4.260955	2.93998	3.629378	2.389542	5.363142	6.643075	3.550187	6.697944	1.277714	6.569535	9.04086	8.583537	8.162995	11.35292	9.38428
LOC_Os01g36950	191.052726	170.060164	236.511634	232.414462	309.75316	202.652955	152.45755	94.989549	128.707558	110.783901	199.579783	183.997835	162.356102	140.573122	124.748543
LOC_Os01g02490	6.575752	3.339134	6.071599	2.684585	6.614215	1.177463	0.201211	0.192	0.100936	0.309022	3.42383	3.583033	2.006827	3.101074	1.643061
LOC_Os02g12490	16.046382	8.559421	6.103575	4.823681	8.392864	20.270825	10.165682	7.185725	3.705948	5.981094	2.894991	1.8288	1.077138	0.720275	0.713247
LOC_Os05g10330	0	0.218788	0	0.41037	0.203593	0	0.095156	0.466363	7.938602	10.475187	0.151976	0	0.226946	0.244389	6.683762
LOC_Os01g13200	11.10332	13.463186	15.269169	16.629868	12.266034	14.682191	10.166401	15.475764	51.879009	31.843584	7.636405	7.405547	15.061064	18.531874	25.751383
LOC_Os06g21330	0.753273	0.514772	0.639359	0.806361	0.333754	0.407886	0.325058	0.444236	1.987621	0.812167	0.272003	0.364568	0.449604	1.391222	1.187619
LOC_Os03g30260	0.037612	0.01824	0	0.084419	0	0	0	0.039666	0.502728	1.813771	0.053801	0	0.11484	0.014969	1.123968
LOC_Os01g19320	4.58101	2.801894	4.167498	2.460093	5.887047	0.409421	0.324482	0.370536	0.159923	0.210379	0.320982	0.420199	0.554507	0.780469	0.984688
LOC_Os05g42300	0.67238	1.066149	1.065442	1.547554	0.994201	0.706513	0.415809	0.540944	0.516195	0.846743	0.544318	0.519202	0.450341	0.922966	0.825809
LOC_Os02g47390	0.212729	1.721487	0.920734	1.335327	2.265713	0.56938	4.741302	16.169155	3.61883	7.676142	0.640881	0.692036	4.631732	1.943076	4.964931
LOC_Os07g35340	1.550868	0.30141	2.525941	0.628966	1.893594	9.055698	6.958475	4.395503	13.184669	6.033244	2.040523	2.062897	1.885647	2.258748	1.045782
LOC_Os11g11770	2.515855	1.537689	2.565999	1.138667	1.72366	0.257357	0.128247	0.035969	0.237691	0.104234	0.09095	0.073108	0.058849	0.153647	0.107396
LOC_Os09g09290	0.782251	0.754647	0.434742	0.866465	0.014814	0.089728	0.168611	0.126679	1.572831	0.629957	0.151718	0.06897	0.416847	0.667309	0.469019
LOC_Os07g07620	5.197538	5.392596	4.452981	3.936662	2.009059	4.261781	3.518212	1.581783	1.620892	2.130244	4.333677	3.936821	2.589134	3.169779	2.129956
LOC_Os01g64660	915.83839	875.161293	779.61718	765.884747	944.746113	892.133213	940.385453	880.442016	437.444226	704.38052	797.316452	776.196915	863.373798	726.385288	634.914822
LOC_Os01g65130	0.238964	0.121693	0.130207	0.011579	0.059949	0.043948	0.059219	0	0.044235	0.06103	0.030831	0.077255	0.025393	0.027368	0.069322
LOC_Os01g32610	1.195779	1.130964	1.355041	0.877223	1.026489	0	0	0	0	0	0.015206	0	0	0	0
LOC_Os02g47280	0	0.17337	0.273291	0.368034	0.139386	0.040781	0.083269	0.109081	1.169687	3.453532	0.080914	0.101653	0.34545	0.348317	2.24146
MSTRG.5059	1.970793	0.666194	1.1365	0.275024	0.42096	5.178916	0.552284	0.229092	0.513279	1.381158	0.97391	1.305148	0.377043	0.863108	0.465172
LOC_Os03g53030	0	0	0.2761	2.682559	7.921124	0	0.065812	0.274513	0.2721	1.571075	0.085728	0	0.151253	1.428336	0.45824
LOC_Os05g32420	7.233984	10.782775	13.509793	13.047313	20.033037	9.541238	19.179474	18.206362	6.060753	9.87338	11.46612	13.95082	15.548527	8.915297	12.434851
LOC_Os03g06190	2.763682	4.10814	4.091339	6.477966	3.58949	2.086531	2.170923	3.945869	12.692652	7.422482	1.941103	2.059027	4.359428	5.276246	7.333444
LOC_Os07g03810	0.031616	0.025367	0.011453	0	0.013588	0.13	0.020925	0.050191	0.427606	0.012014	0.008943	0.014628	0.007533	0.063107	0.048278
LOC_Os02g37834	14.723295	18.195288	13.567064	22.447421	7.729541	5.828608	7.591329	23.225247	20.907646	7.749326	5.336396	6.157221	10.573213	11.557019	7.076812
LOC_Os01g56360	10.04182	11.060468	8.354789	8.020552	4.946672	22.264591	16.387022	11.846051	14.324318	16.165903	12.43931	12.094489	10.924292	7.589629	9.061238
LOC_Os07g10530	0.294005	0.194471	0.160256	0.391225	0.053661	0.275643	0.300358	0.276814	11.223376	11.172659	0.184749	0.262201	0.59562	0.881391	8.15567
MSTRG.21126	2.094981	2.232556	1.278262	1.291293	0.080522	0.654708	1.850278	1.4931	1.813971	0.255592	2.04329	1.403515	2.482579	0.605761	1.531081
LOC_Os08g08860	6.854101	6.102938	9.283426	4.833694	10.518161	5.915215	6.880391	5.944227	3.366947	7.269122	5.90887	7.723915	4.809227	6.403783	5.929724
LOC_Os11g39220	3.797697	7.411785	6.815112	10.420222	8.109918	5.27931	3.721032	8.790738	44.539012	8.787976	2.22843	2.742428	8.083154	8.210764	7.608895
LOC_Os05g08620	1.289188	0.915976	1.407113	0.941975	0.271244	2.213748	4.740621	8.428047	9.478432	1.403928	4.409926	2.960637	1.635902	0.672525	0.87359
LOC_Os04g11400	55.127594	69.250979	30.285251	37.021952	13.769419	56.804874	91.025732	82.83524	33.863291	30.582203	74.183831	53.829363	70.442764	22.30335	37.519467
LOC_Os05g07420	1.34799	1.459813	0.393576	0.25115	0.138569	3.528006	1.254214	0.20845	0.278838	0.180556	1.577117	1.345298	0.738292	0.555535	0.225937
LOC_Os03g20770	0	0.112624	0.381193	0.918778	0	0.442146	0.158645	0.242567	1.502311	0.939252	0.091298	0.156875	0.364372	0.911885	1.472041
LOC_Os02g44530	0.013996	0	0.042612	0.010221	0.122793	1.070763	0.937537	0.709683	1.163417	1.270855	0.795948	1.689098	0.959823	0.881362	1.0246
LOC_Os09g10720	3.709514	3.454869	5.138091	3.862971	2.66379	5.985625	3.828329	4.83387	8.715007	7.744428	2.938643	3.703128	5.154512	4.615289	5.743359
LOC_Os12g04210	0.611287	0.899697	1.443055	0.499878	0.915325	0.940313	0.46389	0.911806	1.771908	1.384706	0.970083	0.77281	0.700739	0.927746	0.950257
LOC_Os12g16080	2.79644	5.162617	2.41276	2.764941	0.770264	3.81573	6.65071	11.045479	5.544674	3.223628	4.213508	2.909747	5.95601	1.487028	3.101826
LOC_Os01g59110	15.34166	13.448245	10.100736	8.853382	9.323357	8.25511	13.950849	8.795974	6.253898	11.366503	8.063564	6.593862	5.940105	5.37401	7.997447
LOC_Os07g15880	6.117307	7.784747	8.058756	10.087598	12.195399	11.38308	6.302726	10.084316	27.782204	39.406933	6.626471	7.773346	9.876386	19.263811	27.729897
LOC_Os04g55210	1.645734	1.319906	1.820225	1.815327	2.455535	1.792216	0.802487	2.057249	17.06036	7.746599	0.832261	0.739468	1.737229	3.648555	5.719573
LOC_Os04g52320	0.456628	0.960628	0.686135	1.282353	0.114338	0.084384	0.13166	0.196071	5.142687	1.331266	0.209251	0.22631	0.739474	0.826498	1.428333
LOC_Os07g09914	0.557081	0.887487	0.440327	0.801314	0.457894	0	0.008719	0.022957	0.069525	0.140784	0	0	0	0	0
LOC_Os10g35540	1.356312	1.269378	1.059207	1.854319	1.03735	2.327415	2.535918	2.750117	8.703457	5.853246	0.907315	1.939157	2.614884	2.142781	3.987193
LOC_Os01g20860	13.775012	12.818695	14.313466	12.411598	16.444054	7.773549	9.752471	7.323489	10.610343	11.466747	7.366609	9.280123	10.609076	10.470023	12.524755
LOC_Os03g04400	10.48912	9.777535	13.351951	11.614427	14.073617	16.775072	11.202655	12.481724	10.669823	14.251446	15.345909	15.162962	9.85321	13.128654	13.998353
LOC_Os07g07719	1.263644	1.462988	2.655049	1.574588	0	11.610229	5.78823	5.193324	15.311125	10.577355	6.197272	10.797834	5.766387	16.156157	7.464163
LOC_Os01g15270	394.521576	408.937439	677.264587	616.727417	890.925964	618.260681	408.683258	1202.969116	1092.555908	832.979797	726.133667	650.408203	617.236755	756.797546	742.386169
LOC_Os05g32544	5.244051	11.053631	6.866341	10.833727	2.919179	3.448328	7.565047	9.626126	19.402622	6.429663	2.5681	3.93518	9.878163	7.304174	8.488531
LOC_Os01g43844	7.402427	16.321899	22.844688	26.440067	25.772522	11.252463	13.202	14.606013	8.585882	14.495142	11.206245	18.212555	16.235746	22.964502	14.658759
LOC_Os02g35720	7.375416	5.066953	7.313075	8.302599	11.702006	6.898947	3.322649	5.799617	7.705156	7.548336	3.219835	4.112586	4.22543	7.724175	6.563131
LOC_Os12g22284	4.647176	6.276	3.621914	8.269119	0.251328	1.396336	2.024213	4.071343	16.927443	2.598035	3.164663	1.325401	9.973619	4.824715	5.314514
LOC_Os11g45750	11.781479	9.667238	11.622973	7.310949	11.684967	0.942191	0.619226	0.531009	0.637416	0.665297	0.319094	0.379513	0.335422	0.439613	0.388696
LOC_Os03g55470	0.555612	0.923946	0.983902	2.022477	0.237003	0.024871	0.125766	0.393363	4.143768	5.032838	0.021585	0.085971	0.873331	0.974406	4.570365
MSTRG.29059	1.526589	1.392593	0.777533	1.458747	1.200289	1.223869	0.964706	0.66641	1.316751	0.827381	1.041162	0.818509	0.721591	1.129134	0.981157
LOC_Os02g30880	0	0	0	0	0	0.255284	0.116416	0.013971	0.025893	0.019541	0.184787	0.118132	0.135612	0.053095	0.033252
LOC_Os11g10780	4.652619	3.784069	4.519375	3.580895	3.742263	8.065387	8.031149	8.07206	7.424713	8.528751	8.154215	9.342952	11.903481	10.421885	12.923738
LOC_Os01g54880	7.787094	4.745979	7.631382	5.203763	8.712806	16.178604	8.466837	8.094798	13.650105	10.502225	8.590588	11.977965	6.921255	10.401284	7.221622
LOC_Os02g03820	1.218398	1.17405	0.922532	0.942626	0.956758	1.207652	0.675064	1.756657	1.544633	1.519806	0.756177	0.6728	0.806263	1.009697	1.019581
LOC_Os01g01390	2.61226	2.659682	2.48803	2.771573	2.550837	2.911933	1.630027	2.261151	4.243358	6.06525	1.955142	1.880357	1.942758	2.412484	6.407164
LOC_Os02g05790	37.69117	44.087822	19.987677	35.330135	14.257154	37.107273	28.253386	33.805367	56.234779	33.757374	26.206745	22.167868	35.502983	20.800993	22.381411
LOC_Os02g04440	4.057946	4.150163	5.952192	5.630048	4.216286	5.773978	4.040969	6.44957	13.468301	15.060062	3.572242	3.7018	5.737931	7.43563	11.974501
LOC_Os04g51240	7.760085	9.392015	8.319202	12.851622	7.464517	6.49843	6.866711	7.155882	17.780966	11.082447	6.009217	6.617927	5.868376	11.590939	9.892255
LOC_Os05g38530	1.475963	1.860895	1.509402	1.867373	2.164657	3.995066	2.675803	1.514461	0.711074	0.860334	2.466492	2.272882	1.398068	0.756156	0.96688
LOC_Os04g40340	0.554605	0.835153	0.567436	0.71999	0.923272	1.4935	0.858831	0.415052	0.611842	0.582061	0.622543	0.793652	0.541943	0.785679	1.027864
LOC_Os02g03790	0.863492	0.864684	0.584074	1.199793	0.079528	0.393097	0.54146	0.452378	10.760339	3.857747	0.246265	0.440585	1.274795	2.039888	3.792382
LOC_Os02g47160	1.465197	1.664605	1.552733	1.03257	1.509619	2.259521	1.429026	0.924104	1.009349	1.65845	1.244858	1.622438	1.275031	1.981506	1.30189
LOC_Os01g57280	2.556631	2.576039	3.309035	2.974942	3.832495	1.335885	3.308302	1.785141	1.232936	2.705372	0.198857	0.249759	0.337491	0.437833	0.376214
LOC_Os01g71624	5.716171	2.21062	5.145193	1.956059	6.372234	11.195708	3.43195	1.754611	1.123765	2.140851	10.882831	8.306853	2.368513	3.883308	1.335248
LOC_Os11g37510	2.204594	2.206268	1.852933	2.72084	2.200965	2.713694	1.139198	1.941135	4.094707	4.42924	1.276196	1.432421	2.03781	3.061942	3.698128
LOC_Os04g02820	40.112006	40.124079	53.326573	44.724042	42.909515	83.509407	60.683491	53.940932	46.622299	71.9129	66.39513	75.753572	55.935386	76.242438	58.162069
LOC_Os07g44160	5.185756	7.437519	4.130837	6.110684	2.453053	3.170133	4.381626	3.949752	6.846835	2.806139	4.1099	3.36548	6.666374	4.324944	4.496697
LOC_Os04g24804	4.191297	2.252413	4.624551	3.266484	8.195422	0.287454	0.300891	0.277535	0.264949	0.29203	0.620947	0.586921	0.553527	0.527324	1.081792
LOC_Os06g02610	3.751089	2.79249	1.369185	1.931411	0.497555	0.609965	0.631722	0.542479	0.441723	0.24771	0.797924	0.459218	0.859851	0.511021	0.153467
LOC_Os01g56480	2.93403	3.820807	2.592377	4.943308	2.214624	1.174395	0.642391	0.96781	0.759739	0.947246	0.561798	0.187142	0.149042	0.558784	0.185294
LOC_Os01g73800	2.796478	3.035586	4.076751	4.792468	2.973614	1.905442	1.8493	3.06649	6.787474	3.181221	1.078207	1.681941	2.859566	4.350905	3.264597
LOC_Os11g33970	1.087135	0.570339	0.817668	0.663846	0.474597	4.607873	0.783395	1.984482	2.574342	1.563038	0.831284	1.078087	1.16783	3.484427	1.780332
LOC_Os01g59930	20.241861	26.463208	19.90936	28.492475	17.260462	18.095544	17.678796	18.49504	55.358166	27.039674	19.035064	18.141693	25.299998	25.953568	28.700718
LOC_Os06g09930	1.487421	1.62791	1.578382	1.445579	1.909739	3.395329	1.539012	2.601975	4.309935	4.774108	0.952636	1.610393	1.475919	2.175042	3.685641
LOC_Os03g39690	0.084949	0	0.048705	0.047884	0.149258	0.428205	0.065909	0.046164	0.173048	0.070447	0.048057	0.039029	0.015218	0.016235	0.025878
LOC_Os04g21350	3.073771	6.311368	4.704382	2.698264	11.4474	4.977232	7.186437	3.924963	1.445336	1.685114	2.864061	4.2404	1.957307	1.956076	1.203614
LOC_Os03g46330	3.094071	3.030034	3.373123	2.57589	1.766267	3.656151	2.500477	2.569465	4.890912	5.779626	2.386511	2.099582	3.049371	3.063071	4.414906
LOC_Os02g06170	4.800234	6.051161	7.334467	7.719767	9.168876	5.580311	5.163958	7.259602	20.17435	21.597632	6.419213	7.358089	7.350975	9.722871	13.91946
LOC_Os09g33992	1.909124	1.439553	1.633417	1.26142	2.449032	2.033247	1.000383	1.205374	1.341258	1.088653	0.787751	1.094937	1.041968	1.671457	0.910174
LOC_Os01g29150	1.216293	1.230649	1.56711	2.206652	0.138085	0.841763	0.451918	1.335356	9.6643	17.301546	0.915444	1.274857	4.12111	5.098286	12.667995
LOC_Os12g13460	22.176966	28.232405	26.593983	38.677567	10.704269	12.716501	14.396504	14.728978	25.404785	15.723523	13.891991	10.718545	18.24826	15.777703	15.289188
LOC_Os01g28800	0	0	0	0.213182	2.978855	0	0	0	0	0	0	0	0	0	0
MSTRG.18423	1.186658	1.857897	0.735986	1.321735	0.229828	0	0	0	0	0	0	0	0	0	0
LOC_Os09g32020	1.306056	2.144271	2.372428	3.202963	1.529898	2.840464	3.340793	4.727057	7.181515	4.987216	1.61154	1.408801	2.610621	2.263336	4.555884
LOC_Os04g52290	1.708099	1.200443	0.148244	0.74488	0.541446	1.456819	1.107697	1.137326	0.824721	0.947645	1.043954	0.898665	0.889163	0.828596	0.237084
LOC_Os10g05020	1.213835	1.346234	1.534293	0.643452	0.616463	2.940296	1.464567	1.099447	1.680578	0.545683	0.05642	0.061102	0	0.05774	0.274472
LOC_Os08g09110	5.717462	5.928029	1.916409	2.350071	0.7363	6.380741	6.985302	3.803104	0.949402	1.538789	5.856074	4.04988	6.360794	1.430676	1.930473
LOC_Os02g34390	0.427859	0.557987	0.653881	1.062268	0	0.116324	0.044785	0.333049	1.580597	0.168935	0.027119	0	0.212994	2.299859	0.255172
LOC_Os11g42850	0.917167	0.415514	0.684441	1.274258	1.529061	12.460423	9.128779	11.579184	16.788766	16.258916	6.857875	7.230534	9.709736	10.580875	8.734207
LOC_Os03g45779	38.529533	30.17889	28.771839	27.320349	25.952763	42.985321	34.612617	20.209011	13.421726	20.896862	43.727676	48.414272	16.640505	28.554817	14.114136
MSTRG.22632	0.18665	0.308885	0.852117	1.787394	0.234418	0.058353	0.157227	0.142444	0.71234	0.786952	0.091162	0.045981	0.282502	0.468314	0.826069
LOC_Os03g45770	70.96003	48.645009	67.153786	43.834557	71.093325	74.725212	54.82382	48.061969	32.721228	52.41182	73.31647	87.89171	36.94802	66.862575	39.543952
LOC_Os05g02120	1.729197	1.891588	1.612154	2.119986	1.437965	1.563748	0.970791	1.495896	2.771832	2.610615	0.655223	0.789651	1.489386	1.514615	1.917025
LOC_Os06g09570	10.557744	9.791857	14.011304	15.63921	13.02695	13.989634	6.638572	11.297971	19.057016	39.642647	6.214729	9.228103	11.38679	15.04003	20.742723
LOC_Os03g47730	0	0	0	0	0.11654	1.695964	1.326468	1.022799	0.74013	0.588786	0.664853	1.097073	1.311826	1.145209	0.631693
LOC_Os03g61900	15.745821	21.073618	23.399118	23.293974	8.619116	13.706209	20.942715	23.135599	60.287769	19.040632	22.613052	24.434984	37.565304	34.039825	34.628361
LOC_Os11g35200	0.493865	0.266973	0.294335	0.142459	0.172865	0.055432	0.054979	0.059258	0.044829	0.007332	0	0.030185	0.043298	0	0.021735
LOC_Os06g35140	3.507607	2.988175	2.79071	2.549852	2.149086	2.726906	2.153622	2.290382	1.33724	1.453033	1.511465	2.547809	1.405775	2.159879	1.287717
LOC_Os06g39718	1.551552	1.614618	2.19379	2.077404	3.686831	2.354281	1.814204	2.847332	0.834432	2.903222	1.548863	2.972692	1.67558	3.62017	3.391791
LOC_Os07g05190	0	0	0	0	0	0	0	0	1.1266	1.646035	0	0	0	0	1.513195
LOC_Os01g73110	3.773517	3.529484	3.697931	5.208217	6.989553	4.638957	4.091311	12.898677	15.304525	9.173083	3.496744	3.658355	5.690318	4.480226	6.277122
LOC_Os03g53690	0	0	0	0	0.103411	0	0	0	3.661677	3.603508	0.080323	0	0	0.040378	3.099096
LOC_Os06g46970	1.614775	2.054359	0.952882	1.867872	6.712428	3.247453	2.14085	1.75308	2.896156	1.38546	2.552177	3.244167	3.685028	1.892581	1.650814
LOC_Os08g34060	23.350445	25.788383	21.43707	24.065174	15.780271	12.996038	12.723014	16.450412	19.546096	10.057176	16.521198	18.138411	26.975568	19.279702	18.552434
LOC_Os01g04480	0.536739	0.320527	0.998418	0.291686	0.548096	1.008639	0.582851	0.28239	0.317743	0.513355	0.483397	0.589907	0.47898	0.452741	0.284553
LOC_Os03g26350	3.26575	2.865294	4.016898	3.699184	3.562664	0	0	0	0	0	0	0	0	0	0
LOC_Os10g25000	1.038883	0.921108	0.855582	0.924288	0.906667	0.820236	0.909554	0.727315	1.439379	1.011958	0.505824	0.997146	0.490396	0.33982	0.797816
LOC_Os11g37080	1.408489	1.175099	1.848209	4.233451	5.915406	1.060037	0.572108	0.815924	2.011077	8.283107	0.741185	0.968832	0.337193	1.681275	4.02818
LOC_Os01g32550	0	0	0	0	0	0.679924	0.364423	0.280633	0.131631	0.232784	0.32942	0.281344	0.112434	0.187103	0.100799
LOC_Os01g60450	1.472225	0.572454	1.689038	0.63072	2.823161	1.65843	1.397426	1.115252	0.258905	0.715259	1.738668	1.523658	0.699551	1.034663	0.964048
LOC_Os10g02270	3.910931	3.08905	2.348796	2.1137	1.345712	3.797725	3.047142	2.960423	4.582979	2.525402	0	0	0	0	0
LOC_Os01g07280	0.832439	0.609688	0.696037	0.45244	0.743844	3.60959	1.714607	1.102118	0.446464	0.734622	0.578749	0.615472	0.611889	0.412976	0.521204
LOC_Os03g37090	5.467307	3.612	6.861735	4.749936	10.498188	19.27051	11.899689	14.057812	26.171185	16.067347	10.742831	12.648531	9.930257	15.125431	11.857794
LOC_Os05g33080	0.399745	0.339752	0.369357	0.649615	0.616379	0.629297	0.420144	0.781432	17.489933	18.642899	0.064739	0.118364	0.712378	1.656389	16.074165
LOC_Os07g15270	0.383205	0.314106	0.642466	0.606104	1.118874	0.467032	0.502764	0.432971	0.358814	0.867768	0.390877	0.311548	0.274752	0.358599	0.577035
LOC_Os08g40590	1.708398	2.107994	3.022719	4.420629	3.719238	3.123522	3.072282	3.728479	5.906736	4.055743	1.4803	1.586234	4.990791	5.02316	4.175093
LOC_Os08g15246	5.639383	4.693381	6.690547	6.904274	12.376196	7.15237	6.049192	7.544358	3.814507	8.632726	7.033379	9.136634	5.314686	10.179811	8.195649
LOC_Os03g47190	0.010812	0.044262	0	0.080037	0.069182	0	0.087185	0.038454	1.59038	2.02508	0.01696	0.101794	0.040739	0	2.69417
LOC_Os11g06370	2.088772	1.609343	2.199495	1.901833	1.344902	1.318676	0.38079	0.98553	1.97894	0.634353	1.515458	1.121533	1.687856	2.041734	1.783157
LOC_Os11g44860	0.656979	0.220145	0.584702	0.338287	0.544762	0.81405	0.218317	0.048586	0.290514	0.234065	0.090019	0.10833	0.04828	0.310252	0.274299
LOC_Os03g37320	1.752719	1.445688	1.519606	1.240506	1.376716	4.303553	3.46701	4.026719	2.660535	2.491885	3.622112	3.001458	3.368801	2.677481	2.193504
LOC_Os03g50430	0.281839	0.101248	0.336078	0.281909	0.265605	0.175295	0.103595	0.15061	0.367925	1.072	0.128571	0.156747	0.112352	0.209777	0.460196
LOC_Os04g37890	0	0	0.071962	0.643207	0.301049	0	0	0.033145	0.057101	0.038083	0	0	0.022225	0.038206	0.200895
LOC_Os03g62610	122.559769	99.083649	95.924179	75.495186	128.651199	113.153549	111.964035	98.612518	49.172192	90.071983	119.223518	118.71357	94.931915	94.139618	99.386513
LOC_Os06g35850	0.236003	0.270992	0.265367	0.185886	0.378576	0.116694	0.054536	0.066177	0.129948	0	0.188984	0.086422	0.284879	0.531518	0.258026
LOC_Os02g27100	1.012532	1.819097	0.886022	1.495545	0.403538	0	0	0	0	0	0	0	0	0	0
LOC_Os01g66240	41.378189	50.301147	36.452927	61.174816	29.331976	46.358219	55.555813	71.836365	52.786572	57.414566	45.469803	35.950184	59.944435	37.300259	44.211025
LOC_Os01g34890	2.354237	2.321182	1.830007	2.368489	1.157605	2.302953	1.925356	1.109413	2.266982	3.093842	1.916673	1.750185	3.150613	2.280155	2.541808
LOC_Os03g32314	23.179541	25.711761	12.125675	16.281387	8.07136	27.225906	23.664719	12.830397	15.564969	10.504032	25.459349	15.468915	16.223129	9.778461	9.54585
LOC_Os06g43800	243.63995	213.498457	209.56521	128.994544	243.413433	224.524842	249.591652	188.272194	94.37862	181.367946	221.647806	212.767668	175.137381	207.16593	178.37348
LOC_Os05g48220	8.868386	13.149271	12.15794	17.988326	7.681513	10.319904	6.251929	6.67706	22.871666	26.692727	8.613553	6.804263	6.505092	15.78984	18.230891
LOC_Os01g04730	23.059946	20.17841	28.109285	33.33918	35.055191	28.506031	14.29469	21.005318	49.101357	88.073044	17.815084	20.617012	17.012503	38.038902	51.041451
LOC_Os01g52480	2.544195	1.837049	1.303769	1.74441	1.478575	2.753829	1.36743	1.476399	1.949415	1.04622	2.15216	2.303306	1.900107	1.9834	1.45174
LOC_Os02g55400	0.146605	0.22654	0.124645	0.413424	0.130029	0.033946	0.083577	0.082313	0.081174	0.11485	0.190627	0.034557	0.089827	0.556974	0.068944
LOC_Os10g41370	0.695381	0.851684	0.848494	1.415316	0.814751	0.320993	0.275284	0.539722	3.570376	5.799842	0.451257	0.359282	1.252434	0.778861	4.787812
LOC_Os07g39910	0.105474	0	0.076657	1.139818	0.386191	0.026429	0.032403	0.238062	0.778974	0.354637	0.031924	0.049846	0.189019	0.817562	0.509735
LOC_Os05g43540	10.281898	9.117711	11.600698	11.794941	18.384245	10.018562	8.852953	10.126887	16.217295	10.585411	6.528558	9.329095	11.430539	13.057635	12.216772
LOC_Os01g70590	0	0	0	0	0	0	0	0.038603	1.699253	0.106292	0.075135	0	0.109495	0.437371	0.088441
LOC_Os08g40620	42.440501	56.353037	103.428066	103.393913	84.996883	58.82082	86.464013	122.417507	107.526802	91.992489	44.188336	59.430803	105.915482	85.495468	100.655394
LOC_Os12g41390	9.147815	17.139984	17.060786	24.869094	5.473938	8.262685	17.65321	33.207885	49.985417	26.838445	9.428783	12.580001	37.776313	22.602618	30.273749
LOC_Os01g31110	36.012867	45.661213	40.012127	53.765224	25.125832	19.547905	23.150312	22.008249	28.830795	17.170347	23.683229	24.862738	32.791904	28.640051	20.777021
LOC_Os06g03200	3.920928	3.52394	2.398724	2.354041	2.476933	6.890213	5.312602	6.261263	5.988897	4.290725	4.832428	4.766122	5.641223	5.907241	4.511768
LOC_Os11g18044	5.069612	4.11452	3.986878	4.521148	2.114631	5.189148	3.573939	2.41725	5.633143	2.231753	2.304423	2.268947	3.211266	4.003323	2.247858
LOC_Os12g43880	6.16304	3.199224	3.992191	2.629993	3.520609	9.999484	4.348667	3.172438	2.795197	4.029438	4.727337	4.933663	2.464091	4.245753	3.31949
LOC_Os07g18944	2.465257	2.187742	2.711736	1.831542	1.816778	5.293298	3.247777	2.577362	1.818854	3.077256	4.664265	3.448646	2.643482	3.484999	2.884406
LOC_Os10g39740	0.223754	0.602513	0.629698	0.868563	0	0	0.094738	0.078589	6.653501	6.189842	0	0	0.198661	0.695522	2.930183
MSTRG.12852	1.775259	1.452999	1.018812	1.253478	1.461465	0.344303	0.17179	0.218927	0.24209	0.277702	0.251425	0.234802	0.285494	0.129175	0.070918
LOC_Os07g14150	79.583202	111.387034	102.304354	133.666024	78.754279	57.222882	89.390858	233.807435	295.577566	125.681364	60.859517	70.645545	112.323103	73.816147	135.886332
LOC_Os01g36660	0.431048	0.238491	0.330698	0.340493	0.131656	0.506153	0.223454	0.211747	1.664122	2.103544	0.246832	0.412515	0.166732	0.23881	1.384138
LOC_Os09g36000	7.284349	4.646296	6.608472	2.67833	5.059514	9.857521	8.131668	6.70247	5.301188	6.03792	7.199423	9.860462	5.195593	5.963105	4.853099
LOC_Os10g41999	1.924759	0.328355	2.694887	0.425465	0.349486	8.105009	2.968822	2.760309	2.475803	2.377401	2.340232	2.035512	1.339031	1.444368	1.824612
LOC_Os06g48970	20.775629	18.217427	22.659946	20.109087	29.797583	20.922646	16.007832	19.580817	20.744763	17.745432	16.019711	18.213351	17.873355	20.289692	16.818479
LOC_Os11g20490	1.230652	1.649248	1.360709	1.695588	0.999432	3.036323	2.255856	3.657887	6.225058	5.498081	2.065499	1.729865	2.326787	2.519497	2.101973
LOC_Os08g14700	0	0	0.023544	0.021803	0	0	0.031692	0	0.515148	0.421495	0	0	0.019831	0.0399	0.180949
LOC_Os05g42140	0.312472	0.336032	0.27202	0.468876	0.46522	0.141938	0.427398	0.367319	1.213776	0.455378	0.094838	0.125385	0.4631	0.488553	0.692815
LOC_Os12g05180	0.478045	0.17805	0.253453	0.191508	0.284733	2.404569	2.044168	1.126078	0.545165	1.28273	0.946203	0.738452	0.114836	0.212454	0.168486
LOC_Os02g56170	4.837806	5.302303	5.326831	5.004269	5.042066	5.793417	5.257491	3.576291	3.419153	4.154687	5.965816	6.524784	4.38618	4.575476	4.373308
LOC_Os02g12120	1.036539	0.696855	0.573539	0.604101	0.415188	0.851208	0.879846	0.347823	0.728844	0.638019	0.046735	0.044762	0.017099	0.01217	0.058661
LOC_Os01g17214	1.359106	2.495525	1.740126	1.622258	1.592876	2.336313	3.142175	2.074253	1.945386	1.117255	1.322522	1.12328	2.344193	0.971254	1.545935
LOC_Os03g63510	2.302017	1.504658	2.394147	1.588368	0.786003	0.520555	0.504063	1.034337	0.799163	0.741048	0.372175	1.08965	1.1096	0.717893	0.930117
LOC_Os03g11900	69.138496	25.350969	61.87178	21.867474	56.9613	238.757477	121.037521	47.934452	42.114506	73.467957	132.657883	129.479263	47.675568	104.437874	42.730949
LOC_Os01g64460	3.039313	3.672649	2.140131	2.420264	3.419864	2.381553	2.57974	2.292888	1.877999	1.423064	2.593672	1.89942	2.252925	1.956823	1.664481
LOC_Os01g16160	0	0.003897	0	0.015661	0.213713	0.046133	0.005864	0.083825	0.183425	0.077059	0	0.016507	0	0.025682	0.05093
LOC_Os01g65330	18.37478	17.784128	27.279187	19.463401	34.738958	34.262773	35.499932	24.598692	28.651833	39.396243	42.592394	49.837744	29.748876	46.679864	31.527834
LOC_Os01g66820	0.68796	0.500615	0.542508	0.085757	0.145772	1.495903	0.545794	0.174996	0.121441	0.189517	0.769144	0.94222	0.180941	0.360121	0.219658
LOC_Os10g22520	5.410593	4.862646	4.926903	5.64037	1.013867	5.658175	7.674963	17.968584	142.215485	9.260167	3.426951	3.520781	5.735886	7.159085	4.630016
LOC_Os04g55790	5.24271	12.444004	21.228355	8.119601	27.006628	7.544163	21.190617	10.904014	4.013498	10.793177	9.74956	26.384663	11.09597	20.400692	16.340515
LOC_Os09g23380	2.403182	2.737449	3.570192	2.947129	5.678871	3.522817	2.603286	2.962542	3.409082	3.995459	2.776607	2.861186	2.983578	4.503047	3.543254
LOC_Os06g46690	0.333893	0.298686	0.153406	0.200131	0.22877	0.376044	0.417799	0.237205	0.467642	0.23345	0.346864	0.219315	0.276102	0.558026	0.25269
LOC_Os01g03820	16.061907	13.280713	15.750372	10.153214	15.57595	24.150208	17.07757	8.824057	10.982368	14.060826	16.218504	20.034239	12.374389	16.411619	11.400837
LOC_Os02g33580	91.654152	102.90374	102.846901	95.860214	104.492111	83.259697	116.980072	97.83638	64.877739	80.181435	84.83596	85.559456	101.650261	86.145149	83.108162
LOC_Os11g22350	50.737282	46.846272	38.109123	24.666239	35.056995	16.132927	24.325108	13.959167	7.318482	12.313354	24.902418	29.579479	26.895092	23.710686	25.381136
LOC_Os05g47850	3.383147	5.840726	5.401002	9.978004	7.055656	1.942672	1.744411	0.863333	10.006022	7.515983	1.814705	1.423515	1.694536	7.720888	9.525881
LOC_Os02g13290	1.627252	0.861929	3.421691	5.289157	9.564814	4.216681	2.205805	0.868389	1.084771	1.48535	4.825114	6.181896	3.813438	3.947471	1.181817
LOC_Os01g48980	2.861781	2.635841	3.997809	2.964503	4.294278	4.786303	3.942029	4.457802	8.184743	10.128515	2.171929	2.848336	3.652483	4.662501	7.055072
LOC_Os09g38090	476.874695	395.928467	380.304626	310.817749	320.494904	525.401978	491.603912	451.163544	202.35498	355.201233	458.891357	459.252075	354.488831	355.630096	302.171112
LOC_Os09g08990	0.020023	0.020833	0.083974	0.136207	0	0	0.040762	0.018129	1.376675	0.018205	0	0	0.113157	0.074922	0
LOC_Os06g43970	3.175055	1.721102	0.80956	1.108226	1.339321	8.316789	4.934277	3.538757	2.550534	3.574748	7.984806	6.802328	2.804334	3.670599	3.610658
LOC_Os11g47730	3.069093	6.133122	4.490859	8.887912	0.788028	0.538916	2.182681	4.653517	19.165208	3.094169	1.648557	1.055208	7.114494	4.798614	5.337901
LOC_Os06g05520	8.266428	8.898556	11.505945	9.162877	12.306887	6.248778	2.768586	2.862192	5.801116	2.793226	2.723322	3.578743	2.974252	4.16475	1.861866
LOC_Os06g49760	0.412102	0.209089	0.478002	0.519031	0	2.031998	1.526822	1.687348	13.804203	4.467983	1.397952	2.57856	1.556219	2.380038	4.865324
LOC_Os12g06150	0.225057	0.11564	0.052656	0.055762	0	0.09911	0.205857	0.134175	0.859543	1.822269	0.086177	0.024768	0.06434	0.078827	1.006853
LOC_Os06g34730	6.073237	4.51081	1.466319	1.480407	1.963867	5.868268	4.146824	2.204277	1.518997	0.970024	4.589186	3.673355	2.33455	1.540344	1.476712
LOC_Os07g38730	15.211939	25.638548	22.955492	28.393459	9.712376	20.842606	21.649727	24.921116	139.913269	68.073059	15.433547	17.092628	40.755211	47.330082	73.630386
LOC_Os10g32658	0.100686	0	0.138048	0.015171	0.35378	0.036983	0	0.788114	1.384437	0.582103	0.163606	0	0.135888	0.248187	0.243499
LOC_Os01g71960	1.712337	1.486581	1.588389	1.991364	1.217297	1.366038	0.74516	1.554121	2.43039	1.739131	0.593655	0.871847	1.761543	1.682761	1.775104
LOC_Os07g37700	1.275933	1.365385	4.626887	3.828708	1.20758	5.027228	3.75844	5.781204	42.320404	39.571461	1.723724	4.365549	5.091519	4.784342	46.054661
LOC_Os02g53490	9.133348	5.687239	6.665626	3.475585	3.745914	15.469292	6.768247	6.304362	5.142506	5.02738	9.565567	8.257599	5.947279	4.845979	4.985072
LOC_Os01g66170	76.918579	66.190598	65.607475	53.125034	84.808914	73.116852	78.460121	48.646427	44.358906	68.473618	90.205421	87.835388	63.679626	74.280037	69.888535
LOC_Os07g07860	0	0	0	0	0	0.077699	0.167129	0	1.52484	0.136583	0	0	0.215919	0.091173	0.720049
MSTRG.1241	3.0258	2.51168	1.612135	0.827791	1.836218	6.187895	5.126266	2.213591	3.115483	3.11867	4.22541	4.772822	2.18497	3.338715	2.876556
LOC_Os03g61200	4.610577	5.079671	8.77328	10.297902	7.375433	3.542316	3.070076	6.201544	14.152465	5.449108	1.599341	3.556431	6.428099	7.546638	7.817785
LOC_Os04g05770	0.35091	0.40725	0.496893	0.579362	0.159179	0	0	0	0	0	0	0	0	0	0
LOC_Os07g36250	13.198683	16.845752	15.943609	24.395988	11.202538	8.651899	11.351874	8.842506	14.560919	13.657269	10.230287	10.624438	10.617618	15.348426	11.831852
LOC_Os02g54720	0.141137	0.180766	0.015578	0.133752	0	0.289971	0.060665	0.149447	1.651963	1.427981	0.298901	0.098383	0.226888	0.165403	0.740265
LOC_Os12g36810	0	0.403563	0.16749	0.155136	0.15747	0.017501	0.180183	0.235378	4.319192	3.696234	0.018564	0.015137	0.284959	0.181111	3.530178
LOC_Os04g01250	9.528853	10.846914	14.305132	13.600958	10.954388	18.385297	11.760694	12.626315	37.141989	17.939535	6.636005	8.867963	12.527302	18.718805	15.438369
LOC_Os02g36740	4.364471	5.691243	7.635282	10.685658	8.337782	3.718763	2.854393	5.638582	18.208651	10.921596	2.732154	2.845013	6.885024	8.718411	10.702965
LOC_Os07g18120	2.434924	3.228078	3.346953	4.425296	2.031142	4.449126	1.715326	7.167292	8.006522	3.118212	1.569231	1.80615	4.870945	2.153816	3.730735
LOC_Os09g34330	0.199219	0.189272	0.063671	0	0.048706	0.165898	0.044763	0.759408	3.062062	0.026554	0.170557	0	0.298405	0.0713	0
LOC_Os11g36000	1.275406	0.460404	0.563444	0.078294	0.489359	3.056379	1.030901	0.338011	0.069708	0.116535	0.429856	0.506688	0.092213	0.245627	0.148236
LOC_Os09g39570	5.815578	5.193153	3.389115	3.734886	1.562448	6.309499	5.21414	2.861408	3.978358	3.837693	4.985424	4.519592	3.804318	3.093682	3.741535
LOC_Os07g23150	26.225128	24.025572	8.389842	10.055871	5.308995	23.015444	26.970898	12.813496	6.951778	9.130349	34.990761	19.040001	15.924252	7.132111	9.39081
LOC_Os11g45920	1.531708	1.615169	1.851439	1.371789	1.837162	1.490753	0.884059	0.897725	1.238776	0.584553	0.607171	0.831501	0.717247	0.984372	1.031452
LOC_Os11g01830	0.546127	0.474772	0.297815	0.872455	0.200951	0.740945	0.437414	0.380769	0.570724	0.347108	0.159405	0.121526	0.434926	0.551708	0.190166
LOC_Os12g35890	0.969514	0.615569	1.001963	1.126749	0.701714	0.896435	0.795194	0.168339	0.24893	0.17771	0.027633	0	0.07758	0	0.058065
MSTRG.12467	3.85855	6.065328	4.711818	5.133164	1.943088	0.014701	0.052418	0.012516	0.022103	0.011089	0.037821	0.040989	0.025332	0.008271	0.007231
MSTRG.30764	0.127169	0.179466	0.129195	0.200614	0.157988	0.269751	0.191405	0.214664	0.347762	2.031355	0.221865	0.277656	0.301217	0.419689	2.170615
LOC_Os06g10410	2.545069	2.737916	2.480412	1.685913	1.713405	3.212823	2.467081	1.980712	1.638403	2.795595	2.911372	3.348778	2.14865	2.560734	2.432846
LOC_Os03g52370	0.427358	0.178883	0.049224	0	31.099035	30.029918	1.374682	0.699677	3.189046	1.333444	0.288241	0.511036	0.401933	1.371748	0.447486
LOC_Os08g39330	2.982274	2.344829	21.580614	4.421297	0	0.902055	0.042509	0.735175	8.380136	19.859793	1.034186	2.603561	4.524782	0.834263	12.818965
LOC_Os04g41030	8.128956	6.847578	11.290585	6.482772	6.21393	17.384085	11.155007	9.301649	13.849775	13.455843	6.303916	7.294673	5.202714	10.203486	8.103229
LOC_Os12g17590	0.247751	0.768779	8.182026	14.362512	22.613565	0.357876	1.489036	6.469741	4.197467	9.5753	0.169006	0.553064	4.224415	7.49496	8.546555
LOC_Os04g28260	0.392185	0.360856	0.634187	0.272239	0.192637	0.507884	0.33689	0.334466	1.419412	4.266985	0.222155	0.261028	0.43813	0.47651	2.951574
LOC_Os06g44870	1.664242	2.549523	2.527502	3.635979	1.393155	0.835692	0.661402	0.7243	1.993854	3.240858	1.184612	0.969323	1.062293	1.506348	2.470788
LOC_Os12g02070	0	0	0	0.141622	0	4.039042	4.057935	3.54279	5.878911	3.365874	0	0.192385	0	0.160578	0.047522
LOC_Os04g51009	0.413849	0.550686	0.878681	0.999282	0.487096	0.555213	0.518925	0.629379	1.269313	0.998408	0.35416	0.318277	0.747804	1.058156	0.476229
LOC_Os04g55420	1.440301	1.248054	2.43744	1.396715	1.500754	1.292193	0.846125	0.662914	0.875105	1.010219	0.9605	1.353699	1.573846	1.700939	1.561526
LOC_Os12g08210	3.674487	3.33747	3.837889	4.342226	6.086177	4.646957	3.693683	6.935262	14.011066	6.190562	4.63428	4.674176	5.146266	5.693992	5.371432
LOC_Os05g45320	1.064016	1.162174	0.943393	1.077134	1.760322	2.315901	0.701354	1.604469	1.507835	1.839319	0.909485	1.066441	0.771467	1.635356	1.438802
LOC_Os01g46720	6.582202	5.702701	7.34163	5.637394	10.451434	7.896191	5.222604	8.639886	18.755312	6.420997	4.30126	5.255569	5.927802	8.508037	7.065907
LOC_Os02g49340	6.557276	5.271593	7.337855	4.260289	14.079188	3.905643	5.054472	4.708313	1.092817	4.331253	6.668294	6.343097	2.506479	3.804522	3.261608
LOC_Os01g15530	0.169441	0.123391	0.608888	0.271143	0.530209	0.41265	0.204239	0.482534	0.511589	0.324987	0.112777	0.229868	0.360443	0.997586	0.406298
LOC_Os11g01620	0.027175	0.073961	0.130893	0.593968	0.245381	0.039909	0.084659	0.159068	0.520632	1.880035	0	0.017975	0.122912	0.186933	2.093885
LOC_Os09g26540	6.457278	6.19796	7.499389	8.212385	10.784986	0.611094	0.494149	0.512361	0.8685	0.977228	4.978434	5.820894	5.729434	8.974551	7.327639
LOC_Os11g37759	15.04533	23.881592	21.854292	23.764712	15.186451	0	0	0	0	0	0	0	0	0	0
LOC_Os09g15480	0	0.016496	0.099397	0.289044	0.562799	0	0	0.327062	63.469196	4.335899	0.071029	0.257466	0.067369	1.18382	8.910433
LOC_Os05g38040	8.674997	21.406217	22.117967	13.366341	43.152633	12.744066	23.497014	29.530855	88.633034	19.247547	10.019174	20.283351	18.111407	41.539961	26.545723
LOC_Os09g37710	5.013642	3.450622	2.495031	2.806669	1.694571	2.763828	2.19785	1.496266	1.280805	1.650226	4.15853	4.065977	3.159953	1.825705	1.43731
LOC_Os04g40630	2.632468	9.188817	13.812493	31.526141	3.996173	2.132853	2.660654	21.248801	33.348095	10.384924	1.714147	2.622673	16.057672	15.720194	11.254842
LOC_Os07g48560	0.129998	0.298613	0.137396	0.248006	0.224534	0.041543	0.208934	0.379461	1.819009	0.674396	0.299979	0.23393	0.311256	0.118483	0.8779
LOC_Os02g49690	2.207491	2.377853	1.634083	2.046942	0.808316	1.715487	2.004207	2.343697	1.572953	1.631893	2.39766	1.452899	2.516768	1.053473	1.222771
LOC_Os07g29940	1.201257	0.739123	6.74513	1.233674	7.977021	3.83173	3.229879	2.161308	0.937139	4.018187	0.881001	2.139435	1.009822	1.485471	1.089489
LOC_Os06g15620	0.370459	1.22775	0.51879	0.86863	0.07043	0.121726	0.468552	1.384499	4.611411	9.139009	0.2042	0.322471	0.563654	0.269653	11.444784
MSTRG.33416	1.165452	2.429356	1.13258	0.936134	0.497103	2.174986	1.020149	1.588443	0.586591	0.30391	1.897447	1.121441	0.833643	0.564594	0.860302
LOC_Os04g42650	0.414498	0.19444	0.19471	0.266299	0.053559	0.512203	0.360628	0.11581	1.072557	0.285483	0.338335	0.240238	0.197883	0.367288	0.229305
LOC_Os08g26720	5.071718	1.681129	5.577229	0.960599	3.888502	4.961038	2.812349	3.557478	1.335915	1.800329	1.790998	1.145045	0.438023	1.134733	1.036819
LOC_Os04g52606	2.191446	2.10674	2.279532	1.804055	1.468073	0	0	0	0	0	1.537626	1.148831	2.517775	1.945721	3.287924
LOC_Os11g43510	8.984206	11.155434	8.694314	12.301479	14.125352	8.690059	7.84645	9.287224	18.146954	8.498883	5.696062	7.583928	10.385672	10.857807	9.83139
LOC_Os02g35320	4.701351	1.471959	4.534137	1.732888	4.824675	6.890375	10.154268	4.156312	3.545404	5.426425	11.87254	10.697762	6.494032	8.688502	5.651946
MSTRG.7835	0.291999	0.187232	0.246447	0.762541	0.401364	0.325594	0.266648	0	0.836684	1.483179	0.599953	0.639947	0.782389	0.864604	0.890899
LOC_Os02g35329	3.667645	17.783573	12.329604	10.846548	2.999825	0.602647	0.758089	2.822336	0.705275	0.805668	0.310134	0.82987	1.429158	0.319481	0.660282
LOC_Os07g47710	16.014944	12.915238	18.411484	20.984873	25.488319	21.271708	10.155349	15.655571	34.321072	49.153774	11.56859	15.582121	10.593187	28.425964	29.210096
LOC_Os01g09580	0.20825	0.041112	0.070554	0.179085	0.228514	0	0.17624	0.134749	0.99004	2.718955	0.110346	0	0.038827	0.177565	3.40936
LOC_Os05g47870	3.623258	6.707662	4.924703	4.983852	5.720425	6.026888	9.413324	8.195604	19.635004	6.524244	5.480231	6.477258	8.052249	5.703146	5.446451
LOC_Os02g56810	2.510832	2.646999	2.089153	3.627308	1.471595	5.228058	4.039402	3.773331	4.901657	3.49503	4.592179	2.022768	3.293415	2.19254	2.713516
LOC_Os07g07410	4.094071	3.603858	5.545953	7.784391	5.517254	8.203686	4.957947	13.237932	27.32109	12.89561	4.036718	4.131159	7.049405	8.42813	7.147279
LOC_Os01g33040	0.08001	0.03856	0.057515	0.069307	0.030199	0.037092	0.064026	0.230051	0.496754	3.777936	0.100087	0.050862	0.228637	0.023228	4.417541
LOC_Os07g05830	0.177571	0.326717	1.415503	4.827641	0.74323	0.294877	1.469167	4.099295	2.220476	0.540601	0.48613	0.29102	1.243482	0.489952	0.600581
LOC_Os11g08590	7.053068	6.629518	7.624435	6.684865	8.065042	3.46105	2.529333	6.002581	3.917905	3.100467	0.303846	0.358188	0.433037	0.67894	0.51869
LOC_Os11g39290	0.253074	0.423915	0.655812	0.601528	0.337044	0.039012	0.035306	0.102267	0.542884	0.280671	0.054422	0	0.119989	0.287016	0.236646
LOC_Os04g03980	0.996239	1.432679	10.314362	28.985056	4.14883	0.531596	1.702861	17.91894	11.907431	10.866728	2.064271	3.173085	35.606415	14.213321	20.134729
LOC_Os09g31200	42.015945	83.569748	102.873894	48.121387	26.174355	90.013924	110.701996	160.903931	106.487724	56.041744	53.591743	93.183006	76.509285	61.222481	44.60696
LOC_Os04g48930	0.104455	0	0.045207	0.21677	0.040002	0.05714	0.183468	0.270046	0.270368	0.031259	0.325867	0.221006	0.492111	0.111664	0.129689
LOC_Os07g07470	11.817739	20.408321	18.565655	26.985811	11.346295	11.890404	16.485327	35.12579	60.446495	19.984377	7.726411	9.96032	24.421352	18.18495	21.496946
LOC_Os04g32404	0.080677	0	0.224306	0.28342	0.018764	1.126699	0.493664	0.508091	1.136973	0.791148	0.452137	0.384326	1.018106	0.733805	1.031965
LOC_Os02g53770	71.82048	93.541336	97.294449	115.658432	66.288437	52.540195	59.17944	51.129883	64.879166	62.329178	63.04533	63.484493	71.673615	76.659554	61.650803
LOC_Os03g54900	18.971493	17.337272	20.078338	11.727387	11.756722	37.930506	26.786732	19.605775	20.18611	21.246922	35.891268	33.672094	23.851097	24.280183	22.834114
LOC_Os01g55890	16.080763	12.60716	18.683504	14.83754	34.155124	22.523293	15.160062	14.164948	13.358998	21.950272	15.732164	17.803248	10.557827	19.294804	19.519477
LOC_Os08g37650	0.756084	0.934672	0.839504	1.730929	1.497955	0.755204	0.585339	1.267284	1.414552	1.955278	0.697664	0.414371	0.74996	1.776327	1.18928
LOC_Os02g21630	17.009224	19.806324	18.006052	25.754122	16.865074	11.690349	12.413228	12.770826	12.517964	13.887218	10.905539	11.194373	11.36121	12.730046	11.180588
LOC_Os04g10650	0.212219	0.082856	0.173857	0.147367	0.358583	0.132237	0.052044	0.120472	0.661194	0.864577	0.118517	0.218222	0.270496	0.178732	1.205266
LOC_Os04g17680	6.340239	8.167935	6.297213	5.797053	3.069915	7.384834	6.694326	7.793925	6.412769	6.301047	5.663499	4.571334	6.531288	4.140272	6.967347
LOC_Os11g29120	3.59702	2.445301	3.725427	3.37874	2.889491	13.282747	9.628428	7.225893	12.656787	16.169119	7.119462	7.177563	6.808489	7.96911	10.739685
LOC_Os04g14510	17.692867	18.062324	20.42433	15.273561	14.130282	12.242994	9.62927	8.861681	10.384742	10.63722	7.660531	9.923215	9.35768	11.898906	10.916941
MSTRG.20482	1.26281	1.701677	0.992026	1.149172	1.011997	1.012699	1.461426	0.502637	0.729427	0.7532	1.67174	1.329897	2.398834	1.237455	1.22456
LOC_Os03g36439	1.876212	3.631641	2.391462	3.189293	4.731921	4.437255	2.832777	8.206504	15.52956	8.780378	2.91981	2.414069	4.864357	5.157251	6.712838
LOC_Os01g02890	0.3769	0.397102	0.976149	0.28855	0.492228	0.993979	0.762524	0.799201	4.853289	2.203579	0.483779	0.323128	0.445983	0.702476	0.195578
LOC_Os09g02360	0.039808	0.192842	0.110061	0	0	0.119416	0.116283	0.085643	0.236564	0.873875	0.038039	0	0.030887	0.039483	0.223633
LOC_Os09g17850	0.629014	0.66076	0.616739	0.6633	0.395675	0.491304	0.379112	0.443265	0.898695	1.409791	0.338273	0.372889	0.82918	0.732004	1.900229
LOC_Os01g32790	2.93593	4.015646	5.140612	5.068367	4.456984	3.336708	1.86861	2.484383	8.169442	8.717793	1.574355	2.295766	2.505731	5.509561	5.919765
LOC_Os02g32610	36.253973	26.949809	25.353436	13.162077	21.891269	39.198418	30.818253	25.485002	25.971825	25.960957	28.521297	27.909567	25.345116	34.638676	24.781965
LOC_Os04g42090	893.819379	570.552673	904.941797	556.437256	1241.697423	1033.814528	885.558115	660.998329	538.219996	816.309934	923.846554	1022.008099	749.911128	1012.947589	947.376051
LOC_Os02g07960	6.563798	11.226872	10.879058	16.181733	4.812596	3.148564	3.815915	9.224925	28.599086	14.713391	3.013096	3.840753	9.848244	10.682938	12.341482
LOC_Os01g18840	26.687691	30.698095	28.030882	29.157455	32.660248	25.193823	29.812567	29.278748	11.855292	16.463861	22.508543	25.183819	25.886473	19.402693	17.626987
LOC_Os11g11920	2.333933	1.677711	2.262909	1.569479	1.489401	0	0	0	0	0	0	0	0	0	0
LOC_Os04g52725	0.222541	0.313415	0.351235	0.495498	0.169837	0.258792	0.470179	0.368882	1.061166	0.662998	0.208544	0.658752	0.310709	0.567876	0.476505
LOC_Os02g21650	1.629578	1.099462	1.356598	1.211624	1.038554	3.614737	1.682894	1.548911	3.489265	1.514328	1.119974	1.071688	1.347464	1.44413	1.706642
LOC_Os09g30150	7.685523	5.512589	5.945032	5.415718	3.69187	11.885228	10.542959	6.661735	7.653647	13.035067	5.307132	5.544746	5.094954	6.85671	8.287916
LOC_Os04g42700	4.7229	4.488689	4.2006	3.465817	2.548982	6.68426	5.106141	5.223796	6.027322	4.606435	4.727325	5.021967	7.99033	5.029436	6.843507
LOC_Os09g01650	0.034003	0.129171	0.101041	0.345579	0.331082	0	0.115011	0.039424	0.144082	0.851428	0.086883	0.135427	0.105234	0.184364	0.381828
MSTRG.21687	4.107315	4.794827	6.76509	6.662627	3.963833	4.164118	3.363228	4.499741	7.509376	6.82847	2.039134	2.465238	3.460296	4.953415	4.733855
LOC_Os05g13940	115.571877	310.218719	332.827118	421.487518	105.614487	121.700714	243.740707	286.736328	527.984863	200.451355	218.614563	270.150848	418.03949	420.570892	287.01123
LOC_Os07g10150	10.72309	12.622769	17.262499	16.960068	13.749593	21.394255	14.948183	18.103661	42.512665	44.604572	10.09939	14.527297	19.308878	24.357285	37.108608
LOC_Os04g54370	0.053681	0.406686	0.894211	1.684326	0.192677	0.129241	0.187176	0.229664	2.739861	1.627951	0.152719	0.171698	0.385023	1.516428	2.219024
LOC_Os12g22120	1.011492	2.056504	0.67651	1.822128	0.253147	0.598337	1.074926	0.249836	1.720096	0.318298	0.633505	0.361214	0.814391	0.933588	0.753476
LOC_Os08g01130	1.721136	1.540629	1.477894	2.127611	0.891811	1.293693	1.544484	1.963171	4.747975	5.275607	1.511224	1.602103	2.24337	2.209161	4.798069
LOC_Os04g49320	0.066961	0.341098	0.126028	0.205695	0.114742	0.476686	0.464404	0.503793	0.328954	0.583873	0.494543	0.346648	0.600103	0.284551	0.262853
LOC_Os08g32970	4.297396	3.343445	2.835599	2.728984	4.883743	2.911489	2.040106	2.203846	3.416871	1.95603	3.35682	3.1129	1.738262	2.714178	2.330093
LOC_Os01g59090	42.274944	41.046215	29.005966	44.018631	8.419502	23.385263	27.760521	27.122429	21.881361	20.417032	33.972332	22.087099	30.627996	18.114716	23.562037
LOC_Os04g24630	0.426648	0.983203	0.444239	0.63237	0.310317	0.152309	0.51503	0.115936	0.15749	0.163152	0.381282	0.389308	0.300382	0.154344	0.301905
LOC_Os05g08010	0.074262	0	0.053283	0.074598	0.211331	0	0	0	0.207384	0.903393	0	0.081658	0.060715	0.098486	0.265649
LOC_Os08g33082	30.48419	23.249954	22.949976	21.611227	24.571117	27.24618	23.60829	20.236181	15.553757	20.36797	24.042356	20.449854	20.439001	18.572433	17.26705
LOC_Os01g04130	10.449609	10.755362	8.243847	12.253459	9.881976	8.475889	6.569336	4.880733	7.227623	6.643603	5.831321	7.548243	5.920957	10.192019	6.635245
LOC_Os03g10860	15.087785	25.931725	20.335777	15.012236	12.159268	10.936954	21.208626	23.168898	13.153928	10.607436	12.815554	13.772936	17.260044	15.549067	14.736936
LOC_Os12g42040	0.076856	0.061539	0.125636	0.065892	0.093224	1.155572	0.543675	0.388479	0.53053	0.288497	0.289132	0.199984	0.221597	0.122802	0.180371
LOC_Os12g42044	0.60468	0.412961	0.961676	0.321014	1.055647	3.287564	2.413362	3.232898	3.193767	2.572834	1.657823	1.021653	1.67021	1.253806	1.665001
LOC_Os05g01530	242.379623	236.298599	174.317032	136.090378	230.323563	250.472305	253.064682	209.407883	96.115318	139.896561	244.90921	261.996643	153.316071	176.444855	174.424973
LOC_Os03g01160	5.875322	5.855652	3.265896	5.501593	2.655623	4.398124	5.152641	7.574063	3.332711	5.449367	3.957392	3.883618	7.897167	3.668453	8.061572
LOC_Os08g04500	1051.003815	1002.458527	745.224076	519.438492	745.559708	1036.268219	1439.82959	829.418701	333.155914	820.449875	788.121383	862.84494	834.168945	467.167732	584.777443
LOC_Os08g41990	53.676315	79.554489	79.018593	143.807251	12.427951	14.560079	14.688809	15.070801	87.815468	42.142906	22.135838	19.607828	41.990711	76.915039	49.269264
MSTRG.28532	0	0	0	0	0	1.817349	1.676181	1.499821	1.316885	1.259586	6.41305	2.215088	2.389968	1.781022	1.373531
LOC_Os02g51720	0	0	0	0.076681	0.09276	0	0	0	0.891677	0.418547	0	0	0.067837	0	0.655491
LOC_Os01g52290	1.603551	2.069225	1.779946	2.20395	1.422939	2.35741	2.590826	2.874904	5.159935	2.217857	2.57944	2.686165	3.235236	3.896552	4.718099
LOC_Os05g37690	12.514028	14.227686	23.715185	20.026083	18.613758	21.638638	17.08086	24.238529	73.515488	39.126408	9.674203	14.695773	26.261732	38.451939	34.082748
LOC_Os06g08090	4.150958	8.926146	3.975422	6.592953	1.725343	1.861775	3.941328	4.399553	32.816371	17.245826	3.254746	2.727643	4.431482	13.914242	11.899927
LOC_Os05g40420	8.151043	11.894476	11.353588	14.803003	10.009209	15.377974	11.715919	13.597428	29.605235	33.490142	12.437369	14.100182	16.277668	20.165067	29.371218
LOC_Os05g39580	0.070133	0.213057	0.222072	0	0	0.630509	0.0666	0.140604	0.575551	0.187783	0	0.028397	0.054582	0.110187	0.02501
LOC_Os01g58730	0	0.061685	0	0.089482	0	0	0	0	0.808688	0.522207	0.026916	0.029546	0.369527	0.598125	1.085843
LOC_Os06g05600	1.090245	1.199432	1.074043	0.725359	0.63056	1.386303	0.749229	0.528613	0.504154	0.518542	0.994085	1.047185	0.553833	0.469803	0.816797
LOC_Os12g25630	0.332902	0.26621	0.4896	0.341199	0.662831	0.453541	0.635735	1.017517	6.81611	1.324819	0.274503	0.154627	0.472132	0.44672	0.608267
LOC_Os05g37520	5.831821	40.595672	48.620298	91.08533	27.882254	6.857692	18.179602	71.926745	47.524421	58.15783	7.144211	18.053805	53.110568	25.518334	66.314914
LOC_Os08g37180	0.021613	0.024524	0	0.041712	0	2.655816	1.499965	1.774071	1.085135	2.552071	0	0	0.022804	0.065233	0
LOC_Os03g42760	1.055107	0.771942	1.348549	1.671273	2.546675	1.22456	0.632117	1.183901	0.853308	0.661751	0.415213	0.474128	0.714692	0.660434	0.325283
LOC_Os03g43410	0.555295	0.691151	0.377809	0.606592	0.033615	0.68412	0.864743	1.570727	3.191104	1.42059	0.960931	2.255671	3.26961	3.295805	5.247401
LOC_Os05g39050	16.402916	4.660245	2.352401	2.09168	4.120429	18.885302	8.059325	4.611801	10.328427	6.299285	14.136057	7.539991	3.934624	3.43391	6.288195
LOC_Os01g34420	0.837291	1.387001	1.408765	1.869227	1.275692	1.397837	1.519206	1.054123	1.703518	2.312349	0.618275	0.934749	1.154764	1.799664	2.137714
LOC_Os06g30930	4.40577	6.435289	7.149731	9.453226	6.036224	2.627198	5.950275	6.325559	7.601737	3.531093	4.178914	5.167686	8.363991	6.839226	7.185246
LOC_Os12g15314	3.736627	5.974332	3.871775	4.268155	3.054345	10.711198	7.087073	5.918257	5.225388	5.870022	5.14674	5.090189	6.048663	5.852071	3.603282
LOC_Os08g03579	71.123746	82.940044	94.991167	113.621787	122.588146	64.218169	43.296569	69.190512	143.366585	163.382738	44.993841	62.784139	52.791271	89.131821	113.240476
LOC_Os07g08050	1.232119	1.4093	1.36316	1.444729	1.395278	0.941752	0.847427	0.644615	2.041187	3.310783	0.613598	0.93325	1.208976	1.411768	2.574019
LOC_Os03g17174	118.377128	132.314787	88.715142	105.815394	45.104356	56.659425	67.679815	62.585293	43.393923	35.951613	72.961259	69.987761	75.439147	41.255221	32.65879
LOC_Os03g55620	0.094399	0.140833	0.123784	0.226548	0.388961	0.203879	0.112776	0.193836	0.383655	1.288112	0	0.161646	0.355714	0.153279	0.608239
LOC_Os11g20384	5.100853	5.385242	6.855508	5.50184	8.228336	0.189763	0.288993	0.221419	0.367083	0.350095	1.682348	2.718167	3.882121	4.040229	3.831529
LOC_Os09g07450	14.317966	41.732178	37.770802	60.514347	0.155082	0.549841	0.854853	3.082278	56.74839	7.727931	0.631532	2.378457	14.322337	42.605022	6.789271
LOC_Os03g31740	0.549791	0.65944	0.202908	0.17677	0.054622	1.562413	0.593268	0.20198	0.43825	0.279524	1.112702	0.424074	0.222212	0.195634	0.229538
LOC_Os03g58010	9.862247	6.901462	7.130024	3.395476	7.138327	9.85836	5.890525	2.91497	3.153557	2.251976	7.276238	5.143438	2.134083	2.385915	1.858404
LOC_Os02g09960	2.619097	2.445911	0.966031	1.223277	0.513612	8.868296	3.764858	2.253347	2.400309	1.679564	3.743875	2.284249	1.429533	1.146319	0.862069
LOC_Os06g51510	19.486487	16.791644	29.204647	23.072227	26.674976	38.869254	22.965213	28.550329	61.904365	61.910711	16.65849	26.162284	21.7567	39.07867	48.876092
LOC_Os07g48870	0.549988	0.584415	0.689482	0.17963	0.358558	3.520812	2.421371	1.033199	2.270078	1.221052	0.645961	1.144038	1.159923	0.917325	0.466558
LOC_Os06g02210	2.155621	1.555005	1.793092	2.049845	1.794804	1.570016	1.469596	1.430108	26.952541	2.175626	1.149191	1.487838	1.704443	6.814097	2.102465
LOC_Os11g04060	0.057502	0	0	0	0.162449	0.01319	0	0.042557	1.622927	0.752648	0	0	0	0	1.480193
LOC_Os06g08540	3.627758	4.451532	8.105865	3.761024	5.467764	5.777823	5.107174	4.447341	2.28579	4.223473	3.970331	6.068795	4.975225	7.086526	5.802225
LOC_Os02g05810	0.96843	1.234525	1.674417	1.56403	1.509368	2.449853	2.1739	2.855508	3.515531	3.270395	1.443147	1.488225	2.470704	2.626278	2.53689
LOC_Os09g24412	3.416893	3.456586	3.100613	5.889151	7.822662	1.687009	2.459077	3.830136	4.056873	2.808564	2.73002	3.233199	4.97939	7.64553	9.290106
LOC_Os01g73630	0.026687	0.161274	0.667248	1.386421	1.858394	0.06589	0.193706	1.70914	1.925431	1.321175	0	0.286557	0.909821	1.237999	1.106305
LOC_Os03g62510	103.174897	90.528811	75.356047	66.281584	82.00425	78.447655	87.327511	55.792452	38.948676	57.279288	102.332107	84.416702	70.508205	61.204939	57.765365
LOC_Os01g07560	0.349739	0.280774	0.126088	0.119797	0	0.036006	0.156816	0.087805	1.315781	0.512331	0.063828	0.065668	0.257378	0.199158	0.257099
LOC_Os05g24601	7.477318	10.235681	12.166678	14.198265	11.363252	11.449154	10.185184	15.444608	46.844314	42.737699	6.989592	8.924372	14.631633	15.903861	31.105713
LOC_Os04g54810	2.455957	8.150148	10.110129	12.981069	2.839493	1.216303	4.744581	6.047096	72.316292	35.418003	1.51351	2.258949	4.567378	26.988108	24.763157
LOC_Os05g35580	0.764661	1.279965	0.390765	1.240347	0.19202	0.845477	0.633307	0.582001	2.388905	1.193264	0.793545	0.636427	1.049515	1.387087	0.801666
LOC_Os02g13640	2.610455	1.880296	2.733216	2.489806	2.784664	4.704787	2.607342	4.338336	8.366934	7.497717	2.913682	3.174162	3.762067	4.431329	4.907268
LOC_Os10g21352	0.862975	0.719749	0.935395	1.314002	2.794579	0.506633	0.535675	1.161216	1.085367	1.089429	0.622304	0.952904	0.998106	2.282212	3.31255
LOC_Os01g38229	8.776713	7.637905	9.068062	8.402767	3.994431	0	0	0	0	0	0	0	0	0	0
LOC_Os10g04540	0.414495	0.383114	0.085043	0.035003	0.076863	1.017885	0.454227	0.077765	0.096925	0.134745	0.215527	0.106583	0.196708	0.088134	0.050846
LOC_Os12g40550	16.748177	13.399902	21.228823	21.277939	31.722061	26.250393	12.473191	38.471336	95.209251	40.913834	10.355253	9.085666	20.031422	25.578621	25.47909
LOC_Os07g48290	12.757282	19.865256	33.940477	45.45283	12.366503	15.594219	20.652397	39.072209	24.278505	19.112233	17.62072	14.677722	36.24087	22.682536	26.744223
LOC_Os08g12449	87.495274	53.36524	79.28335	39.797637	115.032517	125.625122	107.853581	101.767742	38.864302	96.334211	144.139188	140.638855	74.198133	98.710672	89.211015
LOC_Os10g05490	1.336865	1.695364	1.68255	0.814153	0	0.278956	0.265645	0.654867	0.730612	0.308193	0.021573	0	0.125138	0	0.097244
LOC_Os10g43060	11.752671	16.104326	19.835575	20.604042	5.968086	17.648666	15.132732	11.609173	13.419647	8.815528	12.42792	12.096751	13.763467	10.229985	8.515863
LOC_Os12g44070	0	0	0	0.009115	0.019401	0.024287	0.020126	0.049958	0.675505	0.426361	0	0	0.006057	0.045155	0.507131
LOC_Os01g66379	7.829725	8.142549	8.741774	11.106277	10.691372	8.787788	7.116417	4.896437	7.233012	10.296902	11.158853	9.704009	7.513901	10.900564	9.503799
LOC_Os10g41510	9.220367	11.360879	11.461967	14.612858	13.384719	11.764897	8.913287	16.865946	33.504608	19.263363	6.331707	7.665528	14.583298	17.922562	17.674469
LOC_Os11g29240	2.034334	2.304849	3.183902	2.86677	3.114536	5.530303	4.587716	4.338306	6.838241	7.359757	2.726686	4.465336	3.301282	4.744572	4.820578
MSTRG.10977	0.469409	0.266908	0.210882	0.437835	0.329758	0.551968	0.521196	0.351151	0.366037	0.369321	0.339041	0.401314	0.636869	0.313011	0.299719
LOC_Os01g58080	1.066263	0.682031	0.934846	0.674586	0.580941	1.188918	0.787445	0.341091	0.788499	0.633768	0.557079	0.684034	0.298229	0.575745	0.705639
LOC_Os02g14190	0	0	0	0	0	0	0	0.021964	0.653447	0.603328	0	0	0	0.175129	0.508772
LOC_Os12g12560	64.148705	30.458521	82.584534	48.015144	164.114685	175.176117	108.430084	56.157928	55.388531	78.765579	78.131805	90.242989	52.503716	91.148209	58.077213
LOC_Os04g58060	2.117979	2.514	2.888554	1.893077	2.145114	4.067582	1.353278	2.209532	3.89158	3.904763	1.878213	2.049598	2.584042	2.567792	2.797216
LOC_Os01g23600	1.569066	1.901999	1.89892	2.7048	1.058192	1.167372	0.938196	1.139664	2.608054	0.802816	0.773962	0.909076	1.447212	1.265851	0.848349
LOC_Os02g44300	0.474083	0.396261	0.622445	0.44036	0.33444	0.825985	0.681021	0.627286	1.16775	0.438951	0.699287	0.557231	0.620109	1.087658	0.75731
LOC_Os01g72150	0	0	0.076639	0.072754	0.217123	1.270599	0.047045	0.080724	0.261215	0.23387	0.100448	0	0	0	0.059165
LOC_Os12g41600	0.870752	3.174598	0.427835	0.872107	0.393967	0.22387	2.240992	1.353938	8.228864	2.001623	0.734099	0.862086	1.418284	2.57608	3.792476
LOC_Os05g25260	3.152256	2.799357	9.720463	4.154146	2.707316	3.872697	3.822113	8.404153	5.8111	12.650547	2.173613	4.652008	7.68303	7.029641	8.373064
LOC_Os07g45060	6.677053	13.163333	8.827964	13.231855	1.943852	1.26604	4.513802	6.368687	76.648918	39.186195	1.907283	1.407702	6.676715	20.712639	33.236149
LOC_Os04g55850	6.293885	7.340068	7.60571	6.006759	10.156683	8.596196	6.782137	9.323047	34.409317	14.899531	3.962546	7.042082	9.641682	14.062307	22.319904
LOC_Os04g54560	3.572823	4.379371	2.759886	4.434565	0.507653	4.089145	5.205196	3.335304	3.927174	1.484372	3.49962	1.714673	3.847157	1.747369	2.092669
LOC_Os11g30790	0.869361	0.619641	0.874541	0.945567	0.812634	1.103416	0.738359	0.746097	1.332752	1.244549	0.370216	0.686405	0.519488	0.444781	0.870206
LOC_Os03g45920	3.535647	10.071967	6.045002	11.769069	2.770171	2.341256	8.119299	9.506349	40.029018	13.712247	2.823519	2.894065	11.619099	16.291313	14.634131
MSTRG.13133	2.314294	0.490284	1.696363	2.054463	3.507582	8.706831	6.198349	4.760315	2.71861	3.180283	8.676145	7.851854	4.732217	4.360366	3.871449
LOC_Os08g14320	0.859344	1.09096	0.886214	0.581296	1.714731	1.256022	0.503309	0.82678	0.940232	0.6316	0.807736	1.107804	0.714007	0.814117	0.939715
MSTRG.12260	0.639189	0.672818	1.10439	1.609098	1.196096	0	0	0	0	0	0	0	0	0	0
LOC_Os04g57560	62.208366	57.982178	56.485355	35.898586	87.964073	56.670135	63.430744	28.489521	30.135754	42.187382	80.240166	77.525398	46.79845	49.931477	57.906555
LOC_Os06g39120	4.433284	3.483918	7.079691	2.434984	2.968963	7.465738	14.872296	13.688197	6.456397	4.965418	15.547379	12.125747	9.3788	5.864888	3.703199
LOC_Os02g02580	0.4712	0.568861	0.714285	0.866612	0.528469	0.513432	0.594151	1.187975	1.241972	1.760444	0.399837	0.542238	0.551131	0.686054	1.304782
LOC_Os06g40150	0.390707	0.216716	0.0789	0.29912	0.168888	0.449194	0.360611	0.24668	16.016579	11.637303	0	0.043004	0.821943	0.056199	23.329502
LOC_Os12g44380	46.467568	41.005743	40.31116	29.743923	41.365434	54.946807	43.202832	35.972355	33.875891	35.437198	60.721901	61.019028	39.137137	43.174974	36.641623
LOC_Os01g08110	0.953663	1.089467	1.044551	0.842136	1.440621	2.452471	1.450661	1.514409	1.150332	1.003331	1.553472	2.213486	1.208944	1.083511	0.794154
LOC_Os03g25500	0.1481	0.262654	0.61681	0.101547	0.599974	0.570939	0.826598	0.696325	0.671371	0.35787	1.142153	0.705059	0.737618	0.155779	0.496907
LOC_Os11g47800	0.796929	0.773429	0.5837	0.946169	0.388138	0.686775	0.416074	0.273139	0.62382	0.726252	0.182176	0.480607	0.485537	0.512841	0.509603
LOC_Os12g07480	0.631368	0.760291	0.566256	0.668434	0.216131	0.332747	0.899279	1.725938	1.150303	1.20395	0.406973	0.326904	0.851439	0.431239	0.534793
LOC_Os01g04670	0.497806	1.31183	1.565229	0.743563	2.186881	0.720113	1.203149	0.804728	0.863527	0.838776	0.928059	0.926351	0.725476	0.797183	0.378847
LOC_Os07g46600	1.522215	2.428824	2.211554	2.779945	1.159995	0.837134	0.525255	0.72397	5.994373	2.85235	0.582303	0.756274	0.957848	4.646678	3.811502
LOC_Os03g14950	3.428278	2.124188	1.327796	1.347252	0.705636	3.87253	2.203427	2.125002	3.417747	1.87241	2.758893	2.634035	1.676216	1.070593	1.50186
LOC_Os06g45670	0.603977	1.046764	0.979464	1.521058	1.105619	1.655533	1.197811	1.10317	5.705748	7.410518	0.906522	1.142276	1.692091	1.788284	3.81073
LOC_Os09g20880	1.424483	2.151278	1.772007	2.99801	0.194019	0.632198	2.148803	1.927299	12.771592	2.538051	1.205597	1.230088	3.872498	6.641476	3.546947
LOC_Os11g45090	0	0	0.014627	0	0	0.565271	0.25203	0.153343	0.083493	0.083078	0.232298	0.420739	0.43001	0.398541	0.287812
LOC_Os07g42770	2.692881	3.320786	2.856476	4.325472	0.707622	0.95577	0.886378	1.95992	14.363841	15.005082	1.591546	0.966531	3.062586	3.439598	16.512007
LOC_Os10g40740	235.524185	138.645538	141.312592	87.69928	143.874954	232.925797	191.251312	140.705307	72.608505	128.942719	221.107239	204.605209	133.15004	149.729233	149.063522
LOC_Os11g10520	0.017988	0	0	0.050967	0	1.668287	0.502003	0.12079	2.358826	0.559359	0.193995	0.168652	0.963428	0.95341	1.178495
LOC_Os04g54564	5.148796	4.816233	3.018264	5.734732	1.021481	3.832315	3.184212	3.457394	3.320309	1.459329	2.439363	1.478524	2.717373	1.639181	1.280225
LOC_Os12g02500	0.809382	0.870592	0.420806	0.679554	0.73277	1.030558	0.112173	0.209075	0.820693	0.257888	0.532855	0.401232	0.792287	0.96342	0.704618
LOC_Os01g03130	1.00263	1.627839	1.519796	0.848798	0.384659	2.176102	1.064794	1.476604	2.254657	0.741857	1.013062	2.811139	2.098248	1.645942	2.168823
LOC_Os03g19850	0.080085	0.043792	0.066256	0.227149	0.228708	0.130179	0.204789	0.44005	2.256634	2.088405	0.159836	0.197091	0.311896	0.808715	1.53544
LOC_Os05g23140	1.230538	1.350006	0.584617	0.467557	0.930773	1.925148	1.51888	1.169391	0.535678	1.058557	1.462831	0.695447	0.723523	0.517119	0.647442
LOC_Os02g28170	2.081955	0.412665	0.637843	0.698452	1.482193	5.16934	2.625896	0.834162	13.475255	3.541071	3.874427	3.205685	1.792209	1.788339	3.049012
LOC_Os01g09790	0.948686	0.820277	0.693857	0.912953	0.810894	0.982242	0.590005	1.516042	2.931801	2.439963	0.656292	0.611605	0.678708	1.071813	1.16779
LOC_Os01g59950	12.927756	9.99334	8.704276	7.837101	7.544175	19.363255	12.873956	11.375364	6.244847	6.450784	14.313695	14.122726	9.535071	6.990703	6.8476
LOC_Os09g27830	3.35956	2.631674	3.806385	2.739266	2.368976	7.065043	4.49355	4.693214	8.45652	5.149989	1.530526	1.978467	2.654876	1.737758	6.404684
LOC_Os10g38700	231.132294	197.789566	184.263916	119.986092	243.633026	279.277039	276.531372	211.112762	109.920975	180.843994	265.471405	271.283112	160.11322	220.93454	207.32814
LOC_Os05g18790	1.238483	0.339972	0.585205	1.791089	0.66808	0.420567	0.103368	0.583814	1.901587	1.737442	0.271943	0.139584	0.579441	1.414059	2.00141
LOC_Os09g38930	4.915893	6.384681	7.329326	5.306432	4.675752	1.449921	5.180996	3.835523	1.333185	2.134183	2.910282	4.552927	3.108367	3.009473	4.355665
LOC_Os01g37870	19.640933	19.025041	22.14474	21.607776	20.661276	7.130427	6.403489	5.395557	11.741782	9.32113	6.60634	7.080281	6.943614	10.155582	8.827708
LOC_Os02g36110	0.26316	0.09278	0.065146	0.166766	0.209665	0.760743	0.062089	0.133648	0.099045	0.059029	0.04762	0.081414	0.050726	0.593595	0.05814
LOC_Os08g10150	1.609416	0.730886	1.024556	1.049973	0.05285	5.365076	1.177641	0.998739	3.047498	1.673063	0.897525	1.122807	2.355894	1.214408	1.546909
LOC_Os05g42020	0.503669	0.886151	0.352942	0.47533	0.145328	0.600225	0.734689	0.301274	1.10122	0.403454	0.573376	0.444607	0.386247	0.320032	0.333875
LOC_Os01g70380	7.177229	5.150549	8.74953	5.154576	7.947266	9.427423	5.936443	7.713305	14.324446	7.047884	4.70276	4.580235	5.429934	7.510716	6.788359
LOC_Os10g30280	0	0.05417	0	0.039317	0	0	0	0.034839	0.490758	1.043412	0.061608	0.037735	0.174242	0.047701	0.969308
LOC_Os08g11200	0	0.03041	0.007134	0	0.007097	0.451329	0.480987	0.219088	0.310993	0.271025	0.358737	0.352702	0.288932	0.303657	0.216233
LOC_Os06g49940	1.433158	2.352863	2.639853	2.421876	2.307572	0	0	0	0	0	0	0	0	0	0
LOC_Os08g20670	4.449242	4.023218	3.492567	2.885115	3.827528	5.74351	3.205799	4.270285	2.565567	3.232868	2.855983	4.617061	2.711741	3.228506	3.75571
LOC_Os04g33110	248.15901	110.352718	73.887486	38.767385	97.380582	300.020325	149.571165	48.844223	50.044003	73.457984	280.602026	223.903643	76.589077	99.606904	64.306828
LOC_Os03g27610	0	0	0.050135	0	0	1.466704	1.707586	1.761327	1.628819	1.470072	1.343525	1.723814	1.240821	2.272061	1.841484
LOC_Os03g51330	0.434353	0.331215	0.506148	0.400164	0.095791	0.62011	0.293858	0.668424	1.373729	1.136234	0.188365	0.178541	0.782191	1.426206	1.603933
LOC_Os07g08970	84.162994	68.273254	67.245583	50.126186	102.256256	103.197762	95.531296	74.411613	52.076912	65.19986	75.229477	80.415497	73.031555	77.265778	80.772385
LOC_Os08g36570	0.244862	0.427345	0.455361	1.013486	0.272068	0.435559	0.721731	0.732651	1.866572	3.55211	0.119576	0.146082	0.384666	0.422706	1.495779
LOC_Os02g55610	9.046303	19.466965	8.644858	4.517871	2.06482	13.097115	21.169003	18.348843	18.179249	3.276787	6.161332	21.182383	12.774822	6.186682	3.795797
LOC_Os05g16420	1.129177	1.373417	0.735062	1.313432	0.291169	4.137911	1.518928	1.549636	1.546649	1.722072	1.823034	1.292446	0.930804	1.156991	1.135321
LOC_Os06g19070	3.179979	7.335797	6.947232	16.081135	0.980626	2.015687	4.715056	3.23226	16.779314	1.556709	0.393102	0.673954	6.138056	3.773888	5.93331
LOC_Os09g25540	1.103159	0.810269	1.073648	0.923322	0.661758	0.972128	1.222598	1.109077	0.555416	0.876404	1.094091	0.866412	1.386595	1.004953	1.105158
LOC_Os10g25130	18.205912	13.839649	15.876538	14.97236	24.4452	32.982796	16.179642	15.866778	50.890732	19.173178	24.726324	23.641682	18.310091	22.467323	15.512263
LOC_Os05g50290	4.316588	3.490735	2.513388	2.348524	1.75547	6.171525	5.374173	4.028274	3.235529	3.359952	3.765981	2.73007	2.505018	2.540788	2.502422
LOC_Os11g05070	1.618516	1.555134	1.608993	1.052086	0.902194	4.010645	2.283128	1.52106	1.281306	1.241476	3.463353	2.514637	1.88281	1.241759	1.704201
LOC_Os07g33580	0.700283	0.508379	0.447063	0.275629	0.303404	5.867712	0.830279	0.39286	1.118446	0.684632	0.499603	0.427305	0.554419	0.409487	0.288582
MSTRG.30827	7.719474	9.109114	8.681747	13.993479	9.46037	4.242595	4.945521	6.532846	7.892442	8.114788	5.357146	6.265388	6.908866	9.106512	9.575392
LOC_Os01g46130	2.748194	3.317682	2.857073	5.392064	0.177952	0.647273	1.831198	1.30744	11.645334	1.74116	1.468285	0.625303	4.084058	5.360861	1.706314
LOC_Os11g15000	13.673346	13.027141	15.081177	10.340361	17.192814	0	0	0	0	0	6.122648	7.920403	6.673172	11.97633	7.009522
LOC_Os06g03980	0.086948	0	0.044295	0.105982	0.196694	0	0.233229	0.145999	0.687963	1.748025	0	0.138735	0.230113	0.182581	1.037398
LOC_Os03g28270	0.482088	0.729608	0.837396	1.416123	0.40287	0.87339	0.295525	0.501481	0.808964	0.436479	0.234665	0.381447	0.411158	0.426427	0.257433
LOC_Os08g19850	5.141548	6.773213	7.29087	9.142186	5.632661	7.001038	4.09367	5.131155	15.91142	14.600552	3.655818	4.804366	7.246192	10.800887	12.75086
LOC_Os04g58830	3.156508	3.273064	3.787173	6.248269	4.532039	5.261103	2.463293	4.014294	9.311574	12.492399	2.680588	2.880744	3.31211	5.154607	6.857526
LOC_Os12g37640	2.554694	3.401753	3.237796	3.910234	2.205107	3.834264	2.731285	2.857693	7.736947	4.277593	1.830893	2.515576	2.425667	5.655048	4.674846
LOC_Os04g38570	0.124857	0.136754	0.17096	0.215415	0.077778	0.071225	0.017476	0.030322	1.276255	3.921474	0.007917	0.042232	0.154726	0.148032	1.575217
LOC_Os04g38850	26.572468	28.867115	19.144047	24.768478	16.180817	18.370371	25.039257	15.264187	16.202642	20.604677	28.249796	20.364094	20.908352	18.869383	20.784969
LOC_Os01g55560	0.27541	0.245011	0.592085	0.281183	1.068482	0.514534	0.637407	0.592134	0.703035	2.764804	0.299668	0.666859	0.431809	0.403988	3.430923
LOC_Os08g38990	0.892066	1.060745	0.808117	1.14646	0.623205	0.797809	0.418601	1.295838	1.703005	0.832052	0.957555	0.952718	1.237495	1.76123	0.567207
LOC_Os02g52390	73.779022	58.148155	79.521927	52.98661	75.597961	70.540482	52.257442	33.726379	45.994415	54.015568	69.149017	73.713181	53.897263	81.21344	53.038227
LOC_Os06g48720	0.821882	1.097602	0.413722	1.156204	0.170277	0.969419	0.835386	0.502879	1.962026	2.133188	1.022327	0.958453	0.958462	0.999207	1.456216
LOC_Os10g36270	1.795341	1.933038	2.617611	1.809065	1.898611	2.395212	1.268299	2.143882	1.128878	1.4801	1.034176	1.025583	1.844969	1.985204	1.726595
LOC_Os09g04680	2.160466	0.782278	0.72819	0.996025	3.22021	1.203856	0.779663	1.403888	1.002403	1.38159	0.984062	1.968888	1.438401	3.21262	3.845962
LOC_Os12g44240	3.674416	2.833794	1.930417	2.111121	1.610161	3.032935	1.382295	1.392508	3.397761	2.577133	1.790522	1.374726	0.980785	1.732597	2.342136
LOC_Os05g45900	1.056916	1.423169	0.921383	1.201483	0.643392	1.368528	1.010647	1.240995	2.263608	1.413093	0.874808	1.182615	1.140781	0.562965	1.857427
LOC_Os03g61090	660.361755	582.408203	489.660248	449.551849	773.210815	704.689636	723.052856	716.049561	370.9104	616.050964	812.207947	760.435669	593.955139	642.318176	653.119873
LOC_Os05g47560	263.165039	260.63028	259.250458	215.818024	236.140106	286.013519	294.179504	274.861694	156.046082	197.995407	329.712646	325.76181	275.545532	257.350098	223.391113
LOC_Os01g22000	0.203577	0.354113	0.466916	1.157094	0.055043	0.036315	0.01384	0.067976	0.272951	0.167308	0.033094	0	0.074877	0.36865	0.097139
LOC_Os07g38960	1176.163635	1412.309418	838.100433	1305.388001	530.171402	676.59452	1371.524536	1335.212677	591.998093	676.160309	1459.90181	927.545075	1358.584198	733.933471	931.574677
LOC_Os07g04990	82.077077	147.942355	104.150462	128.797634	71.989253	53.928767	84.909288	168.586013	71.279874	58.611082	94.584999	71.486547	134.303969	38.448185	85.499941
LOC_Os07g19190	5.477973	5.975127	7.011553	9.850471	8.616944	8.277985	5.086432	7.807958	13.322271	13.131639	3.833299	5.126678	5.951516	8.925175	11.182664
LOC_Os03g08940	4.803011	26.883419	39.556969	63.784698	71.571838	21.635574	30.352934	58.262688	57.443623	79.617477	10.351084	24.843695	43.972385	52.999439	68.146042
LOC_Os09g38110	0.079913	0.084126	0.295871	0.282195	0.087969	0	0.024385	1.474681	3.348921	2.474706	0	0	0.088563	0.66602	1.0636
LOC_Os05g38890	0.345524	0.169058	0.196853	0.411769	0.45251	0.256158	0.252398	0.492108	1.292579	0.447487	0.275898	0.222041	0.280162	0.260767	0.193824
LOC_Os09g03690	1.394958	1.020945	0.995376	0.965239	0.400826	1.418281	1.08436	0.991008	0.691586	0.705315	1.886644	1.204401	0.916786	1.062489	1.129665
LOC_Os10g35770	416.235745	188.10615	270.081402	104.356945	266.33419	386.891939	165.456496	126.959475	122.971962	182.704054	422.619902	330.213488	137.137577	246.716738	195.699829
LOC_Os01g49150	0.040308	0.212123	0.242802	0.107405	0.140035	0.158847	0.143481	0.178096	0.502649	0.466679	0.228598	0.105766	0.114453	0.147164	0.266425
LOC_Os09g15790	0.258639	0.128138	0.19098	0.204318	0.089854	0.322138	0.589688	0.523045	0.456909	0.713092	0.255577	0.454218	0.375931	0.545608	0.562669
LOC_Os03g57040	5.507808	6.109463	6.974563	6.37134	8.132556	9.945892	5.651979	9.077225	21.039216	17.463204	4.535671	4.76645	8.34823	10.471038	13.563717
LOC_Os02g39820	0.968833	0.810201	1.223123	1.3243	2.518385	1.328024	0.667686	0.920023	1.568752	2.991881	0.758463	0.729058	1.105296	1.483324	1.74544
LOC_Os06g39040	101.103302	82.229141	75.176216	57.590687	66.336823	117.605736	113.06675	80.368561	75.342094	80.227249	107.4795	91.972023	69.604141	72.254189	50.11071
LOC_Os03g01365	11.127316	9.773923	12.107483	13.480572	17.934475	6.628402	11.242937	8.080709	14.206103	13.86096	4.825922	6.356494	8.328957	10.971079	14.702471
LOC_Os10g26560	0.112725	0.026764	0.214071	0.257653	0.076811	0.143278	0.066855	0.153793	0.519389	2.264268	0.092066	0.08036	0.219537	0.099689	1.660073
LOC_Os06g50000	16.61453	19.991071	19.169124	26.542936	30.956178	17.55048	16.838819	23.020665	64.878419	48.192627	15.722734	18.455326	20.757659	30.684939	44.781121
LOC_Os03g53740	1.111266	1.315752	1.331687	1.993115	0.992477	2.064444	1.686292	2.577385	3.39328	3.609237	1.47351	1.386871	1.341092	1.733799	1.896117
LOC_Os07g33240	4.697802	5.296346	4.571063	8.48217	7.433398	3.325348	3.079419	5.672059	36.987347	28.813557	3.380188	2.553842	5.165126	13.858134	22.610048
LOC_Os06g49130	0.733649	0.529857	0.733895	0.538534	1.045816	1.978982	0.952607	0.708974	0.885519	0.749393	0.97111	1.103058	1.19592	1.670073	1.136815
LOC_Os01g50040	9.327172	5.547018	10.227589	6.54237	11.82549	18.877234	11.450609	11.125011	7.609646	11.833331	17.03104	12.611582	10.04118	13.396074	9.752591
LOC_Os05g01040	10.627349	12.517007	13.165644	17.461268	8.89266	6.588172	7.078612	9.571445	31.678619	16.582103	6.302789	6.398234	10.753039	15.389581	20.835969
LOC_Os06g40450	12.42776	13.48139	15.87348	16.406045	15.813755	17.435202	11.376064	11.689177	25.76684	39.471625	9.947296	11.973968	17.005974	15.096181	35.186867
LOC_Os05g48880	0	0.190777	0.796329	1.836394	0.694245	0.074012	0.059282	0.205818	0.967408	0.505382	0.113567	0.222293	1.009611	1.396297	0.308303
LOC_Os03g18790	0.19705	0.058158	0.397058	0.270195	0.671767	0.804987	0.690933	0.416917	0.61949	0.490389	0.386182	0.422782	0.471677	0.422791	0.386442
LOC_Os10g34820	0.360512	0.21789	0.613451	0.76304	0.269266	0.393933	0.332597	0.498591	1.759285	3.540771	0.347348	0.417269	0.544102	0.675205	3.851536
LOC_Os03g61019	1.940707	2.918592	2.314545	2.221006	3.824659	2.106342	1.938282	2.482094	5.71288	5.778705	1.656381	1.747181	2.21872	3.632835	6.133439
LOC_Os02g06550	0.210423	2.102994	5.061545	2.275416	5.332403	0	1.255184	0.583375	0.79974	1.257331	0.154899	1.221887	0.828102	1.647417	1.581327
LOC_Os03g05280	22.019588	15.629553	23.823357	16.378286	37.708206	24.311171	18.019262	17.3361	19.06735	22.538971	23.1579	27.483002	19.200386	30.549389	27.918463
LOC_Os05g40990	2.284622	1.819384	2.276355	2.97242	2.54416	2.107366	1.312281	3.377181	6.931007	7.187863	1.50988	0.933177	2.052314	3.62508	3.792145
LOC_Os02g33705	0.413587	0.279232	0.121939	0.393409	0.10327	0.265922	0.323817	0.088675	1.034091	1.24147	0.245974	0.259189	0.297728	0.36923	0.89058
LOC_Os01g68310	5.110826	10.423024	40.664341	37.218006	24.281906	11.518873	15.976089	35.209534	32.142136	37.843002	13.55325	15.386013	36.742249	42.678352	49.50732
LOC_Os04g04030	8.365365	5.754198	6.145885	5.605519	6.102994	5.072646	4.283588	3.58149	2.151773	4.472613	5.877373	7.115426	3.085274	6.789602	4.60888
LOC_Os07g18710	0.448094	0.578042	1.058957	0.551965	0.240789	0.594266	0.499402	0.591158	0.437879	0.752035	0.521619	0.445117	0.80432	0.605639	0.544169
LOC_Os10g20240	62.464447	43.539341	49.147694	31.434704	39.261547	64.829666	58.794415	40.062943	27.206793	38.397427	54.918221	56.834881	41.631905	36.079517	35.195221
LOC_Os03g30092	17.883169	29.3139	24.037586	28.60955	20.853209	10.711049	18.241411	22.32593	20.824587	17.634813	14.546752	16.117929	17.227264	19.229265	18.460743
LOC_Os09g28440	1.733073	13.244424	22.413847	29.681774	33.902824	1.468689	0.99231	8.74345	4.641622	6.957212	1.48602	4.192913	12.488173	16.376324	17.533701
LOC_Os11g02540	0.32614	0.12979	0.585052	0.40839	0.070702	1.605435	1.453046	8.968017	7.675279	1.306299	3.998191	0	2.521724	0.333374	0.950798
LOC_Os04g58420	2.048893	2.990513	2.254179	3.799294	2.811158	2.972167	3.21754	4.16883	4.090147	4.941964	2.357479	1.942421	3.961646	3.712684	8.608978
LOC_Os10g37840	7.157033	7.609625	6.358087	9.750586	4.297134	3.210406	4.398005	4.363837	9.131606	4.219794	4.737351	3.993867	5.0526	8.457495	4.171437
LOC_Os04g09540	1.009793	1.736247	1.435658	1.727999	0.701602	0.854233	0.419518	0.350874	0.684088	0.234613	0.731094	0.400086	1.74185	1.084437	0.726511
LOC_Os01g40499	0.594386	0.595325	0.569363	0.222045	0.670162	1.432069	0.678044	0.38099	0.405938	0.316727	0.905109	1.149074	0.327861	0.427929	0.296528
LOC_Os09g21120	0.095907	0.085076	0.02906	0	0	0.588846	0.058253	0.068986	0.078746	0.06627	0.403178	0.202753	0.241727	0.025587	0.136388
LOC_Os07g23430	0	0	0	0	0	0.508133	0	0.018301	0.123068	0.036508	0.012486	0	0	0.565704	0.051154
LOC_Os01g16010	3.470114	3.88861	5.127	4.643757	6.98308	4.52588	3.395885	5.327238	8.840338	10.804346	3.03065	4.23262	4.224209	5.818152	6.821616
LOC_Os08g33940	1.0749	1.383017	0.718872	2.065309	0.249868	0.966544	0.489323	1.13299	8.345703	1.638327	0.828199	0.489224	1.365538	4.41482	1.094532
LOC_Os11g14150	0	0	0	0	0	10.334714	6.997653	7.117043	6.150874	6.270739	3.478019	2.835819	1.244078	2.125536	1.469058
MSTRG.31171	0	0	0	0	0	0	0	0	0.853975	0	0	0	0	0	0
LOC_Os11g10640	1.010217	1.212113	1.275168	1.507935	1.102111	2.478848	2.066746	2.568853	2.570293	3.234879	2.411235	1.787496	1.647618	1.769878	1.99062
LOC_Os01g73430	1.228657	1.654981	1.773364	2.150105	1.038813	0.493702	0.948207	1.195353	1.274314	1.121508	0.823132	0.730495	1.727279	0.951498	1.128294
LOC_Os01g53020	59.869209	39.210197	56.223358	28.861124	72.467987	62.376484	54.800255	45.747162	20.148235	44.115005	71.323708	73.391701	42.902134	60.288689	41.366127
LOC_Os05g39390	1.054659	1.145513	0.885192	1.134592	0.971854	1.336817	0.631994	1.536409	3.326384	3.107212	0.717229	0.790163	1.380677	1.734984	2.279743
LOC_Os09g13820	0.067667	0.122013	0.022335	0.111146	0	0	0	0	0.180896	0.37992	0	0	0.020145	0.039814	0.196028
LOC_Os04g51610	28.454881	45.288457	27.166365	34.775036	26.038815	21.449483	24.153855	22.922705	18.360194	18.675409	32.86688	28.52316	30.224618	18.138776	22.729671
LOC_Os05g13320	0.03531	0	0	0	0	0.012622	0	0.110071	0.06809	0.493742	0	0	0	0	0.085034
LOC_Os07g25390	3.622699	6.146293	4.098383	6.344733	3.291323	2.524642	2.741343	3.550427	6.15828	5.824103	1.967877	1.787712	4.321095	3.26644	4.487063
LOC_Os02g49555	0.23263	0.725679	0.631353	0.496706	0.536134	0.358379	0.669976	0.561073	0.219568	0.348232	0.549757	0.75871	0.616711	0.775769	0.520864
LOC_Os05g49860	16.001909	6.342101	2.808176	2.083812	4.561707	18.292763	9.209964	3.836734	7.555832	7.513968	12.729342	5.924615	2.506077	1.733128	9.175278
LOC_Os03g17950	1.037267	1.055804	1.619338	1.218013	1.482092	1.600677	1.47103	1.253674	1.624921	3.569176	0.720703	1.451905	1.164293	2.351588	3.128586
LOC_Os11g01010	4.6631	3.261928	2.536143	3.223082	4.427865	6.876511	2.742899	4.467743	3.816005	1.773129	2.707683	3.533729	2.976767	3.514315	2.501035
LOC_Os03g58650	0.428336	0.223286	0.3979	0.311021	0.834255	0.9285	0.514587	0.172671	0.719759	0.674046	0.630896	0.621435	0.194689	0.425643	0.5541
LOC_Os02g46260	47.858133	89.116669	42.377316	55.166262	14.630321	12.198531	10.019032	13.7733	18.093756	19.522318	8.69258	8.651739	9.314459	10.291191	13.450509
LOC_Os01g68860	176.925329	173.671598	161.709461	148.189053	150.162443	133.164101	186.020355	202.773882	86.497272	135.921051	183.153921	171.658892	170.893665	133.83959	142.843488
LOC_Os05g50100	3.149741	1.292568	2.048372	0.905929	3.59354	10.065313	9.131314	2.962577	4.999429	3.501697	3.580719	3.447487	0.836781	1.886479	1.597759
LOC_Os07g06660	462.128887	360.029192	442.694286	249.877995	502.480392	592.9659	574.210484	442.677044	174.704944	390.522873	659.927672	650.066159	410.086806	476.26203	395.810731
LOC_Os05g44320	1.02021	0.690951	0.903204	1.064821	0.888068	1.360145	0.501932	0.358112	1.016567	1.879871	0.633953	0.855984	0.720069	0.975158	1.824291
LOC_Os08g07380	0.035611	0.058008	0	0.14133	0.022585	0.01814	0.017973	0.055343	0.028197	0.017862	0.067557	0.082512	0.203815	0.083721	0.13485
LOC_Os01g41720	0.489939	0.468328	0.405416	0.657246	0.567331	0.076757	0.111955	0.187387	0.379238	0.204693	0.31191	0.095324	0.173454	0.339954	0.228294
LOC_Os03g55970	20.643957	31.480087	27.398169	38.538097	14.610603	7.101335	6.946189	9.959499	25.39308	13.984159	8.167396	8.6054	12.986294	17.672285	13.369021
LOC_Os01g43370	70.179581	47.160295	63.174436	43.376816	80.408588	103.576376	73.206995	47.80951	38.619153	59.081463	113.914106	103.273951	65.338745	74.15648	60.631384
LOC_Os07g25022	3.421135	4.437943	3.370919	7.768502	6.818688	1.789176	2.812229	3.946926	4.838154	3.369964	2.734442	3.082412	4.881843	7.888005	7.860328
LOC_Os07g25024	2.33785	2.574116	2.448003	4.671875	5.92774	1.150066	1.900497	2.866693	3.569647	2.568795	2.115001	2.338677	3.352291	5.664521	7.162813
LOC_Os11g19730	2.692634	3.815987	2.630093	5.156213	0.256741	0.025917	0.208183	0.04122	0.625383	1.228864	0.369717	0.551373	1.996125	2.199263	2.99142
LOC_Os10g08220	0.581936	1.609057	1.483316	1.208578	0.47029	1.017167	2.557546	2.002229	3.363366	1.585124	0	0	0	0	0
LOC_Os02g39850	22.959576	57.220837	62.538719	107.194809	26.133703	49.734627	71.578453	130.010101	206.894714	122.661095	25.031221	45.199596	114.809013	84.124466	103.024887
LOC_Os03g54000	45.058043	33.070772	22.831098	14.253098	20.832392	43.064911	36.270924	11.529337	7.598505	12.134547	57.646618	44.466864	20.89694	20.782615	15.376303
LOC_Os04g49490	8.695138	4.426347	5.955196	5.789015	7.735722	9.316602	5.508703	6.258107	4.209149	8.636317	5.89108	5.043426	4.974512	6.766619	8.670882
LOC_Os02g34860	4.466474	10.739532	5.48312	10.954285	1.661095	4.723274	8.463181	6.494625	31.218441	4.761925	6.33737	4.255985	11.29597	7.888844	5.460392
LOC_Os01g52370	1.989927	2.345319	3.167262	2.133848	2.582474	2.679383	1.826873	3.419276	4.722074	5.858877	0.609337	1.737036	2.026489	2.315683	3.279638
LOC_Os12g07010	27.839441	36.921658	39.193787	53.388504	22.664223	32.238892	18.394392	26.310198	76.990868	115.305618	20.799616	23.297239	23.788595	49.295071	64.158997
LOC_Os04g26910	30.513016	38.927242	36.779724	54.410755	16.098087	36.022507	39.370968	45.36462	87.833466	44.887524	29.991066	32.384407	60.705082	42.544331	46.572701
LOC_Os12g37380	0.915677	1.239917	1.321061	1.307976	0.824581	0.796899	0.598958	0.824895	1.50661	0.954264	0.394939	0.514358	0.55796	0.668043	0.777069
LOC_Os06g21600	28.82165	22.684183	23.431206	14.588941	17.964241	31.09273	29.169205	22.344809	14.044612	21.949137	30.21314	28.102943	19.175848	24.426519	21.013842
LOC_Os04g16726	0.153792	0.103182	0.108861	0.309789	2.192146	0.227277	0.075784	0.372675	0.361187	0.526217	0.213912	0.299117	0.346473	0.671996	1.024878
LOC_Os01g19610	6.630753	8.657662	2.485329	4.706143	0.922236	8.939457	11.3519	5.108488	2.066549	2.473519	8.997306	6.693219	9.178609	4.173292	4.426317
LOC_Os05g16740	5.342008	2.640348	4.7885	2.051439	5.17206	5.777662	3.16012	1.777503	2.157641	1.477922	1.496177	1.860439	1.095005	1.813983	1.061189
MSTRG.31002	1.541311	2.442203	1.008599	1.143344	0.646004	0	0	0	0	0	0.34024	0.356692	0.098403	0.135541	0.199499
LOC_Os11g02720	0.050655	0.338874	0.274042	0.70207	0.184592	0.607432	0.342515	0.361005	2.863978	2.120007	0.253703	0.50734	0.247586	1.135776	1.555867
LOC_Os11g25780	49.767456	42.156963	42.532471	23.547979	64.757996	70.017555	56.099964	54.816174	41.476093	33.12476	66.405411	68.743942	36.027737	53.93565	45.338173
LOC_Os05g08930	23.972605	16.701422	18.362062	12.205509	17.847511	16.318544	17.282856	12.148826	11.3991	11.946482	38.747265	34.638744	20.033867	21.851925	18.825666
LOC_Os04g11970	3.22296	8.670765	0.924075	2.764969	0.65872	5.99723	15.952047	16.903215	11.234224	5.941988	10.282878	9.109205	25.499571	5.277715	8.273046
LOC_Os06g39728	2.977453	1.536109	1.276916	2.887498	5.840791	2.740812	1.191286	2.186324	2.319261	3.977882	1.716084	3.008358	2.411303	4.593164	6.488527
LOC_Os10g35200	16.256962	13.41847	12.075556	7.301229	13.524127	16.090086	9.549391	9.493685	7.532895	8.513675	11.949687	13.380779	10.916406	10.487246	9.164022
LOC_Os01g12390	6.392168	5.359721	3.733089	3.563831	2.525681	4.355907	3.496221	4.139075	8.145728	8.930303	5.489958	5.112789	4.57997	3.435028	8.471014
LOC_Os01g16870	13.07523	16.933723	19.173048	18.412436	15.923736	9.20505	8.106258	10.051558	22.659622	38.399964	7.803199	10.421782	11.459915	18.808919	26.113077
LOC_Os02g43560	0	0.028963	0.021912	0	0	0.038687	0	0.032151	0.176038	0.292129	0	0	0.033964	0	0.148017
LOC_Os09g33860	10.877838	11.490317	22.162739	17.599537	21.300896	9.711891	8.41699	9.367428	22.42071	16.659819	11.235634	12.994086	16.01313	18.087229	26.830971
LOC_Os12g19040	0.730954	0.902379	1.121148	0.915078	1.252063	1.022316	0.556764	0.699596	2.075254	5.490636	0.647164	1.136196	1.259306	1.77169	2.802462
LOC_Os12g12010	0.148578	0.173865	0.189203	0.026001	0	0.649693	0.431312	0.062891	0.186007	0.134415	0.314021	0.215199	0.223141	0.196394	0.061365
LOC_Os04g57760	12.81524	24.751892	14.19311	23.167027	5.410021	15.694049	20.865974	28.152489	30.099464	13.79043	11.409849	21.938049	38.658775	19.281706	21.900217
LOC_Os02g42210	0.648661	0.906309	0.706545	1.665613	0.770036	0.5557	0.166123	0.205238	0.408507	1.16152	0.509834	0.366691	0.342789	0.581183	0.738495
LOC_Os09g31430	1.057234	0.773199	0.765736	1.776188	0	1.816306	0.396476	14.046685	11.021734	2.216649	2.407368	0.47687	3.160675	1.943377	4.028123
LOC_Os09g31438	0.170802	0.14711	0.500637	0.983917	0.177779	0.06873	0.208095	0.297788	2.21345	2.210583	0.023877	0.067471	0.429669	0.422273	2.141786
LOC_Os04g53440	10.819951	11.240033	13.723511	13.87347	14.048897	21.384021	17.94292	19.61279	34.51412	42.434923	9.778887	11.368365	12.326215	15.712206	26.131529
LOC_Os05g34854	3.994111	2.041405	3.311644	3.086783	2.993183	4.747255	0.875722	2.391265	0.376772	1.511277	1.384502	1.422193	0.826754	1.434073	0.677145
LOC_Os02g32420	2.115339	1.530441	1.367042	1.022909	0.463176	1.423388	0.584209	0.913629	1.060964	0.883636	1.427329	1.082015	0.841562	0.651217	0.687673
LOC_Os06g47310	19.259615	11.780535	8.992281	6.81096	5.608805	26.866684	16.106543	11.69415	12.249753	12.424264	21.270769	16.623507	10.949554	10.80245	8.923611
LOC_Os01g48720	1.655848	1.905653	2.221435	2.928866	3.143083	2.227111	1.456738	1.438986	4.760034	8.305953	1.274948	1.691672	2.457637	3.193062	5.360872
LOC_Os08g17140	0.16972	0.075133	0.037509	0.072814	0.013317	0.162421	0.167695	0.343416	0.108238	0.100063	0.342178	0.304617	0.107774	0.223866	0.102874
LOC_Os04g11390	48.736162	35.88	19.699235	19.025847	14.785751	40.747889	46.505901	37.30409	22.730394	24.131262	40.710652	26.369254	33.130761	22.133757	29.509517
LOC_Os12g13940	5.655112	3.577976	1.137932	1.426251	1.369777	4.799329	2.422561	2.05867	1.278385	1.277764	3.648832	2.648583	0.800236	1.336289	1.122586
LOC_Os01g32184	3.961682	4.93033	6.851761	6.852661	8.743744	4.681041	5.13535	6.472207	9.43413	9.604472	3.211369	3.850689	5.87424	6.634792	8.380588
LOC_Os01g03330	5.125663	6.035327	4.365528	3.662403	4.403154	7.50273	7.931682	16.424019	52.428375	5.633303	5.612926	4.885459	5.074238	7.479671	3.882789
LOC_Os11g13680	4.907071	2.990976	4.441417	3.034888	5.834575	2.907801	2.479156	2.186474	3.303711	1.685712	2.2601	2.060699	2.032832	3.710531	1.650606
LOC_Os04g01510	0.893365	1.174718	0.660158	0.654536	0.89418	1.017467	0.751867	1.406456	0.863824	1.273579	1.552326	1.733778	1.272109	1.036199	1.154364
LOC_Os01g09550	5.669916	7.882499	6.572252	9.127158	2.231328	3.712332	3.947144	4.548613	6.752004	3.174637	4.020334	4.648185	9.408278	5.872861	3.413206
LOC_Os01g54020	25.771336	32.253258	29.305084	38.907531	17.471501	18.240162	24.207791	22.327654	25.226046	25.749706	25.281433	20.183599	24.972275	23.505342	23.381388
LOC_Os04g27660	0	0	0.032936	0.250783	0.099717	0	0	4.105221	27.246847	1.073717	0	0	0	0.054159	0
LOC_Os08g14490	6.841558	6.37722	7.055174	6.900942	6.311012	9.344647	6.975716	7.657744	19.270304	13.818912	6.711467	7.068663	7.044456	7.932719	11.755293
LOC_Os12g41290	0.397895	0.458618	0.500276	0.771005	0.404399	0.75581	0.519033	0.574162	1.580307	2.268762	0.345056	0.511173	0.656931	0.676713	1.53392
LOC_Os04g54230	7.753039	38.728645	29.525108	34.920399	12.004697	8.831684	13.534386	40.590931	13.81596	9.928353	5.43024	14.287436	49.843609	12.121847	16.59701
LOC_Os03g50150	0.136417	0.070336	0.152226	0.181253	0.274876	0.123276	0.047046	0.22046	0.351976	0.453709	0.065814	0.064331	0.124242	0.070131	0.175692
LOC_Os01g05650	266.204102	179.147522	184.577316	117.460182	279.147675	304.874634	194.197983	150.531754	104.467247	186.017242	358.615479	316.637329	206.809677	234.647598	219.139801
LOC_Os01g56880	4.578987	5.494909	5.60578	9.903651	5.299983	3.115065	3.593976	4.692568	14.087688	3.982661	2.38404	2.846037	4.794862	3.235689	3.917989
LOC_Os02g50640	1.927791	2.649901	2.209071	2.69668	0.43951	0.512113	1.463498	1.259005	10.353039	11.661656	1.176711	0.55915	1.747297	2.390314	10.386655
LOC_Os02g24598	2.379416	1.407766	1.320304	1.359183	1.862142	0.779628	1.537654	1.930177	2.121819	2.602385	1.229912	2.220362	2.050462	2.367607	2.983551
LOC_Os10g23180	32.063648	29.928723	25.897784	35.598986	10.273475	18.574522	18.913787	28.56263	42.597225	24.340104	16.889914	15.990688	23.66965	11.699783	15.858156
LOC_Os11g44430	0.118182	0.095778	1.045467	0.233175	1.189086	0	0	0	0	0	0	0	0	0	0
LOC_Os04g50930	1.928312	1.190455	1.480813	0.883678	1.456037	4.289318	2.444654	0.659501	1.078894	1.261038	1.463137	1.968068	0.979498	1.161893	0.724404
LOC_Os08g10310	13.564449	9.019978	17.878281	10.681896	4.847409	24.481251	5.42607	9.346809	14.2454	7.268657	8.583658	10.022744	7.558122	11.614279	13.312753
LOC_Os12g16240	4.322888	3.910197	3.902313	6.6195	1.994192	4.756079	6.284036	6.503452	3.888597	4.742901	6.10991	5.14047	8.715691	3.933668	5.264029
LOC_Os05g32474	4.741761	4.530887	3.762959	4.795656	5.162062	4.316246	4.746106	9.136765	7.397087	3.462109	5.217447	3.797291	5.478946	3.891675	3.966588
LOC_Os03g49800	2.630988	2.934253	4.73325	3.86938	2.597031	3.441341	2.64549	4.525294	8.48104	9.299917	2.272422	2.272956	4.923525	4.170195	9.578882
LOC_Os01g01880	0.114837	1.032715	3.89832	3.457705	2.942373	0	0.761667	1.15773	0.43216	0.753483	0.02699	0.980363	3.072618	1.848	1.139328
LOC_Os02g41890	1.55849	0.943918	1.339476	0.805856	0.409038	2.443493	1.550618	1.544936	2.612437	1.648829	1.984651	2.117876	2.420216	1.461051	1.628552
LOC_Os10g04860	32.870804	27.974434	47.406097	25.913551	42.824097	41.252575	32.982956	25.588556	9.965863	24.317074	13.495202	19.890654	12.491879	18.683157	10.137252
MSTRG.16744	3.540583	3.224822	3.601007	3.080269	4.184839	4.526229	5.258323	4.165629	3.277883	4.369958	5.525966	4.889774	2.739816	3.892261	4.96608
LOC_Os06g43430	7.263172	7.162511	4.147513	3.65003	1.860332	3.774467	1.695496	2.203435	5.461709	1.394587	2.576805	2.720011	2.449813	1.772739	1.217741
LOC_Os01g35184	41.993481	32.130198	47.405896	29.753	71.687974	51.749997	48.962128	38.332526	27.024152	47.485433	60.103195	67.535082	45.43106	58.629049	53.920273
LOC_Os04g35114	0.067279	0.216705	0.319328	0.202915	0.047027	0.053897	0.021821	0	0.874547	0.620503	0.07237	0.088916	0.074581	0.163766	0.722652
LOC_Os01g57599	5.960118	11.551802	9.319795	3.821364	8.085087	1.964901	16.059898	6.239588	1.725228	4.597341	0.018651	0	0	0	0
LOC_Os05g29676	0.572224	0.238816	0.26739	0.198837	0.699548	0.73989	0.408473	0.194442	0.445351	0.232389	0.916027	0.985519	0.363171	0.482102	0.114542
LOC_Os04g55180	172.692683	171.916534	188.923369	162.779857	249.001982	220.148418	251.569518	245.829203	113.128344	202.514359	235.887827	228.907676	204.170204	217.546067	208.830017
LOC_Os09g28019	3.57904	3.044021	4.244274	5.08287	7.472754	4.079583	2.077461	2.277354	5.017294	14.751736	2.505177	3.517289	3.775028	5.9302	8.729987
LOC_Os03g62630	99.594269	125.508499	112.628914	198.701538	57.029217	50.027325	54.520519	59.040428	117.903778	59.810524	84.684105	75.44783	83.645004	109.398964	67.184113
LOC_Os03g56540	1.664707	2.495041	3.011404	6.698886	15.491947	8.308127	4.232419	4.608878	5.852413	4.206338	10.190874	9.138133	3.12755	6.682382	3.629236
LOC_Os03g32470	0.959223	3.452398	2.083143	3.000108	1.338516	3.995882	14.365626	12.116018	29.37268	9.297425	3.004487	1.559167	8.524785	20.243512	9.316432
LOC_Os11g24610	2.813903	4.318366	3.99717	6.654022	5.043191	4.016149	2.697565	3.581316	11.504626	16.511608	2.312427	2.718142	3.231242	7.346227	13.627417
LOC_Os02g51110	6.225221	7.657382	4.913875	3.880814	4.509958	7.800982	8.2755	5.195258	2.107569	2.190233	7.05906	6.05308	3.494612	3.571243	2.728164
LOC_Os01g59530	44.459706	97.463097	93.845995	168.310249	56.590866	25.052052	67.9647	134.872883	75.081934	47.372295	31.258016	38.177729	133.54382	67.266577	56.002817
LOC_Os06g08660	0.220221	0.556325	0.262397	0.208842	0.177487	1.009545	1.39769	1.023682	0.336026	0.566471	0.764328	0.67354	0.625598	0.464504	0.566241
LOC_Os01g21130	0	0	0	0	0	0.667954	0.836547	1.649835	2.054849	2.71754	1.994433	1.924803	2.561257	3.529625	4.781353
LOC_Os07g10860	2.296745	2.074244	1.769783	1.379675	1.528461	2.399938	1.654348	1.693476	1.307627	1.220076	1.629625	2.040503	1.843565	1.443172	1.350547
LOC_Os06g22394	41.265404	53.076431	40.60302	60.462887	40.553841	0	0	0	0	0	37.591263	33.584328	44.423454	43.656879	44.107918
LOC_Os06g22390	8.649869	15.635374	17.253717	14.502264	10.072858	10.70722	5.396578	5.341892	1.796325	3.121145	6.108799	12.091538	23.270662	16.057949	17.412287
LOC_Os04g53180	3.126124	2.729311	2.702831	3.246711	0.201973	2.496795	0.278402	3.273537	4.113641	1.599984	1.567125	0.612904	2.910736	1.865006	2.818134
LOC_Os08g37115	2.653944	2.246812	2.859351	1.691415	3.323728	3.785426	1.543778	2.071811	1.793311	3.327721	2.734534	2.207627	2.190635	4.10669	2.590964
LOC_Os04g16775	3.600301	4.1426	3.923426	7.692461	7.288359	1.956371	3.00649	4.231098	5.005822	3.446009	3.00087	3.111651	4.803173	7.907657	8.178189
LOC_Os11g40840	0.459881	0.433566	0.221172	0.04535	0.163944	7.40711	1.954227	0.216107	0.177851	0.467588	8.565886	4.950871	0.766425	0.899574	0.235582
LOC_Os12g43100	3.993162	5.006182	6.764242	7.056249	10.392203	4.335518	3.732422	6.595144	8.003763	10.38728	3.651149	5.305746	5.092707	8.162869	7.19078
LOC_Os09g32510	9.572956	17.875011	10.828421	15.254571	5.162856	7.140507	12.474649	15.483465	39.176183	16.585675	10.876155	9.512618	25.386983	19.420957	22.156453
LOC_Os03g26860	5.875453	6.135818	8.857497	8.061454	12.49598	8.108367	3.50524	6.78313	6.895913	11.827831	4.939425	5.27253	4.822377	10.417901	8.611904
LOC_Os03g55010	5.418904	1.86302	7.552945	3.009229	7.649793	3.448298	1.753446	0.752667	1.080384	0.918386	2.109647	1.871735	1.389741	2.621252	1.40372
LOC_Os04g35430	0.096678	0.116116	0.126896	0.141248	0.113465	0.280346	0.132968	0.098152	0.347694	0.957556	0.035217	0.047716	0.185742	0.216829	0.104424
LOC_Os07g42950	27.053133	47.461334	54.073719	94.44915	52.680992	35.501106	21.535839	35.347527	101.250473	175.069336	26.459013	29.060278	31.483101	73.831421	101.142784
LOC_Os06g06400	0.205533	0.220499	0.220824	0.258346	0.190215	0.307945	0.103567	0.049049	0.175975	0.390686	0.159672	0.327574	0.118392	0.300923	0.241728
LOC_Os03g63270	5.519057	3.336986	3.766625	3.430489	4.29746	12.266482	6.660654	5.04843	5.930192	4.90595	7.757408	6.978214	6.425094	4.113635	4.876352
LOC_Os01g42850	12.893308	17.727745	20.39623	20.809389	19.550123	19.581717	25.431872	39.424555	34.509021	30.210672	14.649359	18.591505	31.37018	32.838611	31.405765
LOC_Os03g10350	1.652536	1.575406	1.929735	1.961554	1.617604	2.72827	1.778072	2.670306	5.373506	5.795038	1.536161	2.158791	2.461884	2.723078	5.427218
LOC_Os12g01430	1.827158	2.280746	2.919956	3.691633	4.453984	2.716777	2.31252	2.475366	2.650773	3.921937	2.013424	2.065559	3.054641	2.979744	3.681837
LOC_Os03g18060	0.629596	0.303765	0.657909	0.455342	0.97527	0	0.004545	0	0	0.005695	0.006493	0	0.008183	0.002252	0.004348
LOC_Os12g10570	1.251518	0.707683	0.852163	0.604993	3.461899	1.038374	0.632076	1.097857	0.833929	1.411978	0.853821	1.909337	1.579721	2.316985	3.156792
LOC_Os06g38550	0.397252	0.313463	0.486938	0.306126	0.322077	1.612414	0.884019	0.965572	1.05355	0.753801	0.331985	0.413132	0.534755	0.409929	0.83061
LOC_Os01g72170	1.07029	0.79528	0.734183	0.879545	1.390832	3.620098	1.448652	3.363196	2.194252	1.266336	1.84976	1.471348	2.088947	1.566099	1.219789
LOC_Os07g04200	1.484996	1.851022	1.677431	2.179051	3.448137	1.332108	1.450141	1.089177	1.468928	3.15152	0.641679	0.950273	0.989917	0.675487	1.480564
LOC_Os01g51540	12.858485	21.832903	30.365246	28.852476	8.026385	22.725821	23.625944	36.539192	15.765436	17.696821	20.029251	27.858871	28.024349	12.909629	11.816377
LOC_Os06g39680	4.663147	3.945324	4.021885	3.046502	2.145239	2.396397	1.869594	1.650739	1.925611	1.263563	3.856432	3.93994	3.431859	3.01219	2.56083
LOC_Os12g02200	10.756844	25.996847	32.365257	38.713137	16.317939	11.319226	30.970583	80.075619	94.782226	46.353872	15.754731	21.946174	53.421451	35.061518	61.125794
LOC_Os12g39620	43.711154	42.10788	33.830494	25.413748	17.703516	47.141683	58.687159	30.956906	63.185994	22.698918	43.855225	36.715021	40.679532	36.035714	20.37428
LOC_Os04g53580	0.921875	0.878604	0.65805	1.046865	0	0	0.218592	0.153651	1.951064	0.479638	0.17514	0.250083	0.530841	2.0051	0.426351
LOC_Os04g38630	1.289863	1.169154	1.045428	0.955152	0.578742	1.689749	0.929794	0.554634	0.860037	0.705203	1.15046	0.829369	0.789059	0.895726	0.505164
LOC_Os06g41120	12.19476	16.615166	13.19485	18.512121	6.606411	0	0	0	0	0	6.677288	3.811779	11.239568	15.918036	14.398604
LOC_Os03g27800	3.565254	3.592474	3.614495	4.151312	2.50939	5.338607	4.010051	3.088978	5.742826	2.528945	2.378059	3.729748	4.182841	3.211258	2.639114
LOC_Os05g11810	5.764712	4.238274	4.302687	4.401537	3.940188	12.249834	4.898149	5.491593	8.729656	12.000777	9.46073	9.104761	4.736023	9.586559	9.849358
LOC_Os08g39100	15.025138	19.35317	15.330529	12.997174	13.495279	19.503895	21.352917	11.909991	24.418102	24.112003	20.78063	20.173756	18.746044	12.096951	18.287817
LOC_Os01g08090	1.309326	0.755364	1.331569	1.992411	5.440938	3.639176	1.374211	1.86959	2.157202	1.121916	1.142797	1.772479	0.741176	1.194439	0.796625
LOC_Os01g66500	2.234818	3.41707	3.300402	5.172735	2.135181	3.022387	2.546805	1.859763	4.252667	2.974018	1.953965	1.796143	2.358237	4.006991	2.610452
MSTRG.12657	1.294916	1.387151	1.729913	1.370811	1.748086	6.635593	4.654544	2.571133	1.162089	3.662888	6.00599	5.119252	2.118935	4.134627	2.415406
LOC_Os07g41360	3.393805	4.67151	4.027304	5.318311	2.08854	3.62813	3.009021	3.832407	24.735268	18.955467	2.378719	2.533996	3.962299	4.316873	13.250995
MSTRG.12651	6.833019	6.126713	6.608262	6.549113	8.157759	4.942348	3.320654	7.605303	3.319613	5.24812	4.356613	5.599915	4.664452	4.639173	4.998973
LOC_Os02g51930	0.090747	0.063764	0.038439	0.077344	9.876776	17.503754	7.126276	2.012473	1.4563	2.210191	0.198747	0.118299	0.014222	0.058329	0.053961
[truncated: 16,823 more rows]
