# Supplementary material for: OsEL2 Regulates Rice Cold Tolerance by MAPK Signaling Pathway and Ethylene Signaling Pathway
Source: Int J Mol Sci. 2025 Feb 14;26(4):1633. doi: 10.3390/ijms26041633 (PMC11855578; doi:10.3390/ijms26041633)
Supplement: Supplementary file 1 [file ijms-26-01633-s001.zip › Supplement S3.xls]

#ID	Modules
LOC_Os01g02770	black
LOC_Os06g29250	black
LOC_Os12g02570	black
LOC_Os11g01530	black
LOC_Os05g05530	black
LOC_Os06g38450	black
LOC_Os12g02589	black
MSTRG.19938	black
LOC_Os11g12000	black
LOC_Os09g32620	black
LOC_Os01g02490	black
LOC_Os09g26540	black
LOC_Os04g52606	black
LOC_Os11g20384	black
LOC_Os11g15000	black
LOC_Os06g22394	black
LOC_Os06g22390	black
LOC_Os06g41120	black
MSTRG.26948	black
LOC_Os01g02780	black
LOC_Os06g39270	black
LOC_Os01g02370	black
LOC_Os12g03230	black
LOC_Os06g38210	black
LOC_Os12g43380	black
LOC_Os08g36310	black
LOC_Os06g25605	black
LOC_Os11g16310	black
LOC_Os06g29650	black
LOC_Os09g28390	black
MSTRG.30819	black
LOC_Os11g22396	black
LOC_Os01g12340	black
LOC_Os11g12270	black
LOC_Os12g04880	black
LOC_Os11g20330	black
LOC_Os12g02550	black
LOC_Os06g15730	black
LOC_Os09g26530	black
LOC_Os06g19430	black
LOC_Os09g32169	black
LOC_Os11g25080	black
LOC_Os11g12300	black
LOC_Os05g50340	black
LOC_Os11g01490	black
LOC_Os06g24711	black
LOC_Os11g28130	black
LOC_Os06g39460	black
LOC_Os11g15340	black
LOC_Os11g29140	black
LOC_Os11g23790	black
LOC_Os06g43510	black
LOC_Os08g36250	black
LOC_Os09g33876	black
LOC_Os01g04540	black
LOC_Os12g42730	black
LOC_Os06g38160	black
LOC_Os06g51530	black
LOC_Os06g33549	black
MSTRG.19856	black
LOC_Os06g51380	black
LOC_Os05g04670	black
LOC_Os02g50140	black
LOC_Os06g17970	black
LOC_Os08g35020	black
LOC_Os09g32310	black
LOC_Os06g33040	black
LOC_Os01g01890	black
LOC_Os12g04790	black
LOC_Os01g01870	black
LOC_Os05g04530	black
LOC_Os11g18194	black
LOC_Os01g15790	black
MSTRG.19407	black
LOC_Os06g41240	black
LOC_Os06g30920	black
LOC_Os05g04000	black
LOC_Os06g20150	black
LOC_Os06g13330	black
LOC_Os09g27744	black
LOC_Os12g09720	black
MSTRG.34162	black
LOC_Os11g12590	black
LOC_Os05g50330	black
LOC_Os06g21720	black
LOC_Os12g03800	black
LOC_Os06g34680	black
LOC_Os06g16919	black
LOC_Os06g19970	black
LOC_Os12g43340	black
LOC_Os01g01840	black
LOC_Os11g18170	black
LOC_Os06g42060	black
LOC_Os11g11960	black
LOC_Os01g58640	black
LOC_Os06g36150	black
LOC_Os11g26594	black
LOC_Os06g38350	black
LOC_Os01g02750	black
LOC_Os12g41560	black
LOC_Os11g19800	black
LOC_Os06g34670	black
LOC_Os11g29500	black
LOC_Os11g27730	black
LOC_Os01g16124	black
LOC_Os09g27670	black
LOC_Os05g03934	black
MSTRG.32172	black
LOC_Os11g28184	black
LOC_Os09g27734	black
LOC_Os06g13190	black
LOC_Os11g25090	black
MSTRG.20255	black
MSTRG.25176	black
LOC_Os09g27680	black
LOC_Os05g03820	black
LOC_Os06g21730	black
LOC_Os07g48490	black
LOC_Os06g28840	black
LOC_Os09g26554	black
LOC_Os06g17980	black
LOC_Os06g28530	black
LOC_Os01g01570	black
LOC_Os06g33330	black
LOC_Os11g15010	black
LOC_Os06g38320	black
LOC_Os06g14350	black
LOC_Os01g14514	black
LOC_Os06g22380	black
LOC_Os04g52660	black
LOC_Os02g50540	black
LOC_Os12g03240	black
LOC_Os06g34040	black
LOC_Os05g06399	black
LOC_Os08g36320	black
LOC_Os06g16050	black
LOC_Os06g38430	black
LOC_Os11g12340	black
MSTRG.19914	black
LOC_Os01g16340	black
LOC_Os11g28430	black
LOC_Os11g17290	black
MSTRG.141	black
LOC_Os11g25130	black
LOC_Os06g29640	black
LOC_Os08g28670	black
LOC_Os11g14544	black
LOC_Os05g04830	black
LOC_Os11g11980	black
LOC_Os09g33850	black
LOC_Os06g18010	black
LOC_Os06g39624	black
LOC_Os06g20879	black
LOC_Os09g29540	black
LOC_Os11g28480	black
LOC_Os06g13230	black
LOC_Os11g12290	black
LOC_Os06g24910	black
LOC_Os06g21750	black
MSTRG.20184	black
LOC_Os11g25100	black
LOC_Os11g17350	black
MSTRG.19962	black
LOC_Os11g29720	black
LOC_Os01g04550	black
LOC_Os10g14870	black
LOC_Os12g04204	black
LOC_Os01g16130	black
LOC_Os09g29270	black
LOC_Os11g28600	black
LOC_Os06g29630	black
LOC_Os06g51524	black
LOC_Os05g01330	black
LOC_Os10g35640	brown
LOC_Os01g06580	brown
LOC_Os01g54190	brown
LOC_Os03g22270	brown
LOC_Os03g21210	brown
LOC_Os01g68770	brown
LOC_Os12g28590	brown
LOC_Os01g74040	brown
LOC_Os02g44980	brown
LOC_Os04g49510	brown
LOC_Os06g36880	brown
LOC_Os07g07990	brown
LOC_Os01g51920	brown
LOC_Os05g41540	brown
LOC_Os08g01370	brown
LOC_Os03g20330	brown
LOC_Os02g54890	brown
LOC_Os03g14300	brown
LOC_Os10g21560	brown
LOC_Os03g52410	brown
LOC_Os05g50570	brown
LOC_Os01g54670	brown
LOC_Os05g31620	brown
LOC_Os01g38530	brown
LOC_Os05g08420	brown
LOC_Os03g60560	brown
LOC_Os02g47390	brown
LOC_Os03g53030	brown
LOC_Os11g39220	brown
LOC_Os12g41390	brown
LOC_Os12g17590	brown
LOC_Os04g40630	brown
LOC_Os04g03980	brown
LOC_Os05g37520	brown
LOC_Os06g19070	brown
LOC_Os03g08940	brown
LOC_Os02g06550	brown
LOC_Os01g68310	brown
LOC_Os09g28440	brown
LOC_Os02g39850	brown
LOC_Os04g54230	brown
LOC_Os01g01880	brown
LOC_Os01g59530	brown
LOC_Os12g02200	brown
LOC_Os08g19670	brown
LOC_Os01g53220	brown
LOC_Os03g29350	brown
LOC_Os11g04400	brown
LOC_Os04g59330	brown
LOC_Os08g38910	brown
LOC_Os04g32590	brown
LOC_Os02g45710	brown
LOC_Os08g40270	brown
LOC_Os02g50570	brown
LOC_Os01g19800	brown
LOC_Os09g32330	brown
LOC_Os11g43520	brown
LOC_Os02g22110	brown
LOC_Os03g15020	brown
LOC_Os10g35630	brown
LOC_Os12g42570	brown
LOC_Os03g02920	brown
LOC_Os03g01740	brown
LOC_Os01g10950	brown
LOC_Os11g05380	brown
LOC_Os10g36500	brown
LOC_Os02g11070	brown
LOC_Os03g12850	brown
LOC_Os10g05660	brown
LOC_Os03g55540	brown
LOC_Os04g36730	brown
LOC_Os05g23890	brown
LOC_Os02g44720	brown
LOC_Os03g06080	brown
LOC_Os02g41650	brown
LOC_Os12g04200	brown
LOC_Os02g44710	brown
LOC_Os03g60080	brown
LOC_Os05g45680	brown
LOC_Os02g04130	brown
LOC_Os10g37830	brown
LOC_Os07g08060	brown
LOC_Os02g26700	brown
LOC_Os03g58250	brown
LOC_Os02g42560	brown
LOC_Os07g32870	brown
LOC_Os05g50830	brown
LOC_Os02g49880	brown
LOC_Os01g50400	brown
LOC_Os06g45140	brown
LOC_Os10g10130	brown
LOC_Os04g46280	brown
LOC_Os05g37250	brown
LOC_Os01g09620	brown
LOC_Os10g42410	brown
LOC_Os10g33810	brown
LOC_Os04g49530	brown
LOC_Os02g41680	brown
LOC_Os01g60640	brown
LOC_Os12g01770	brown
LOC_Os02g47470	brown
LOC_Os07g12340	brown
LOC_Os03g04070	brown
LOC_Os01g55160	brown
LOC_Os01g67820	brown
LOC_Os09g20000	brown
LOC_Os05g46760	brown
LOC_Os01g08380	brown
LOC_Os06g11760	brown
LOC_Os04g43680	brown
LOC_Os09g17152	brown
LOC_Os06g33970	brown
LOC_Os06g22070	brown
LOC_Os08g01670	brown
LOC_Os07g38630	brown
LOC_Os10g36360	brown
LOC_Os07g04150	brown
LOC_Os07g46852	brown
LOC_Os05g42360	brown
LOC_Os03g20710	brown
LOC_Os01g50410	brown
LOC_Os05g41780	brown
LOC_Os09g04160	brown
LOC_Os02g39155	brown
LOC_Os03g31160	brown
LOC_Os07g49114	brown
LOC_Os03g32230	brown
LOC_Os02g54820	brown
LOC_Os05g44100	brown
LOC_Os11g02240	brown
LOC_Os01g68140	brown
LOC_Os03g02550	brown
LOC_Os01g04280	brown
LOC_Os06g35770	brown
LOC_Os09g24580	brown
LOC_Os10g42770	brown
LOC_Os06g10160	brown
LOC_Os02g45530	brown
LOC_Os12g05440	brown
LOC_Os06g49500	brown
LOC_Os09g11460	brown
LOC_Os10g25230	brown
LOC_Os01g72530	brown
LOC_Os05g46020	brown
LOC_Os02g48190	brown
LOC_Os01g06882	brown
LOC_Os05g41050	brown
LOC_Os04g54220	brown
LOC_Os03g60840	brown
LOC_Os11g04710	brown
LOC_Os04g53195	brown
LOC_Os06g19444	brown
LOC_Os08g30020	brown
LOC_Os02g48210	brown
LOC_Os01g55510	brown
LOC_Os07g37320	brown
LOC_Os01g53730	brown
LOC_Os08g17160	brown
LOC_Os03g53860	brown
LOC_Os08g23780	brown
LOC_Os05g25770	brown
LOC_Os03g08330	brown
LOC_Os08g37840	brown
LOC_Os10g37760	brown
LOC_Os03g05750	brown
LOC_Os03g18600	brown
LOC_Os01g09220	brown
LOC_Os09g30160	brown
LOC_Os01g09100	brown
LOC_Os12g12570	brown
LOC_Os02g44230	brown
LOC_Os01g59690	brown
LOC_Os01g64360	brown
LOC_Os10g31850	brown
LOC_Os03g55776	brown
LOC_Os03g08500	brown
LOC_Os03g03410	brown
LOC_Os01g14870	brown
LOC_Os06g14450	brown
LOC_Os03g08310	brown
LOC_Os04g51680	brown
LOC_Os08g26870	brown
LOC_Os06g37560	brown
LOC_Os03g55880	brown
LOC_Os06g11660	brown
LOC_Os03g13810	brown
LOC_Os03g19070	brown
LOC_Os01g66760	brown
LOC_Os10g26150	brown
LOC_Os07g41280	brown
LOC_Os04g49450	brown
LOC_Os07g39690	brown
LOC_Os05g04540	brown
LOC_Os03g58790	brown
LOC_Os10g41330	brown
LOC_Os09g35020	brown
LOC_Os02g43170	brown
LOC_Os03g04780	brown
LOC_Os01g14440	brown
LOC_Os10g41550	brown
LOC_Os06g45090	brown
LOC_Os12g08725	brown
LOC_Os12g02240	brown
LOC_Os05g10370	brown
LOC_Os04g47140	brown
LOC_Os01g50470	brown
LOC_Os01g15000	brown
LOC_Os08g36920	brown
LOC_Os01g65992	brown
LOC_Os11g10100	brown
LOC_Os01g01740	brown
LOC_Os11g44810	brown
LOC_Os06g41450	brown
LOC_Os03g36534	brown
LOC_Os06g28124	brown
LOC_Os01g06890	brown
LOC_Os05g49140	brown
LOC_Os08g07550	brown
LOC_Os01g66120	brown
LOC_Os08g03620	brown
LOC_Os03g49440	brown
LOC_Os10g36703	brown
LOC_Os10g28240	brown
LOC_Os05g41220	brown
LOC_Os04g49520	brown
LOC_Os03g17670	brown
LOC_Os06g39370	brown
LOC_Os04g41330	brown
LOC_Os04g49370	brown
LOC_Os06g44620	brown
LOC_Os12g28710	brown
LOC_Os01g67810	brown
LOC_Os09g35010	brown
LOC_Os01g09460	brown
LOC_Os01g50420	brown
LOC_Os09g06770	brown
LOC_Os03g60570	brown
LOC_Os11g01790	brown
LOC_Os01g04800	brown
LOC_Os06g36390	brown
LOC_Os02g32590	brown
LOC_Os05g37530	brown
LOC_Os02g47030	brown
LOC_Os07g48280	brown
LOC_Os05g05030	brown
LOC_Os02g21700	brown
LOC_Os03g50810	brown
LOC_Os11g03370	brown
LOC_Os03g08320	brown
LOC_Os01g74020	brown
LOC_Os01g07970	brown
LOC_Os04g41960	brown
LOC_Os03g09230	brown
LOC_Os06g04230	brown
LOC_Os04g58700	brown
LOC_Os01g28790	brown
LOC_Os06g48040	brown
LOC_Os04g48810	brown
LOC_Os01g50100	brown
LOC_Os11g09010	brown
LOC_Os02g06530	brown
LOC_Os04g46220	brown
LOC_Os02g08440	brown
LOC_Os11g02600	brown
LOC_Os05g48700	brown
LOC_Os03g23010	brown
LOC_Os06g49470	brown
LOC_Os01g48220	brown
LOC_Os03g20090	brown
LOC_Os01g60600	brown
LOC_Os12g36110	brown
MSTRG.597	brown
LOC_Os09g26960	brown
LOC_Os06g46950	brown
LOC_Os01g49830	brown
LOC_Os04g46970	brown
LOC_Os04g44500	brown
LOC_Os06g40170	brown
LOC_Os07g07290	brown
LOC_Os04g58810	brown
LOC_Os10g39640	brown
LOC_Os01g64310	brown
LOC_Os03g15270	brown
LOC_Os09g34150	brown
LOC_Os03g12390	brown
LOC_Os03g18770	brown
LOC_Os05g31140	brown
LOC_Os01g63690	brown
LOC_Os01g18090	brown
LOC_Os01g10090	brown
LOC_Os03g21030	brown
LOC_Os03g12500	brown
LOC_Os09g35600	brown
LOC_Os01g52050	brown
LOC_Os03g56220	brown
LOC_Os05g03860	brown
LOC_Os02g34410	brown
LOC_Os09g35030	brown
LOC_Os02g05830	brown
LOC_Os02g41670	brown
LOC_Os03g18150	brown
LOC_Os08g35110	brown
LOC_Os02g46460	brown
LOC_Os01g69870	brown
LOC_Os05g27730	brown
LOC_Os09g37470	brown
LOC_Os02g03420	brown
LOC_Os01g61080	brown
LOC_Os06g40930	brown
LOC_Os02g22160	brown
LOC_Os10g37340	brown
LOC_Os10g35644	darkgreen
LOC_Os03g15920	darkgreen
LOC_Os03g14030	darkgreen
LOC_Os04g51454	darkgreen
LOC_Os06g06780	darkgreen
LOC_Os08g03630	darkgreen
LOC_Os06g10170	darkgreen
LOC_Os06g01960	darkgreen
LOC_Os06g01966	darkgreen
LOC_Os10g22039	darkgreen
LOC_Os11g29290	darkgreen
LOC_Os06g30730	darkgreen
LOC_Os06g38960	darkgreen
LOC_Os09g21460	darkgreen
LOC_Os09g27700	darkgreen
LOC_Os07g29200	darkgreen
LOC_Os08g38900	darkgreen
LOC_Os03g03600	darkgreen
LOC_Os04g33200	darkgreen
LOC_Os09g35630	darkgreen
LOC_Os05g44620	darkgreen
LOC_Os07g09140	darkgreen
LOC_Os08g14190	darkgreen
LOC_Os11g42500	darkgreen
LOC_Os08g38170	darkgreen
LOC_Os06g09679	darkgreen
LOC_Os08g43040	darkgreen
LOC_Os04g53800	darkgreen
LOC_Os10g38580	darkgreen
LOC_Os02g54030	darkgreen
LOC_Os05g06780	darkgreen
LOC_Os01g02940	darkgreen
LOC_Os11g30910	darkgreen
LOC_Os05g04500	darkgreen
LOC_Os12g22284	darkgreen
LOC_Os05g47850	darkgreen
LOC_Os11g47730	darkgreen
LOC_Os02g07960	darkgreen
LOC_Os08g41990	darkgreen
LOC_Os09g07450	darkgreen
LOC_Os01g46130	darkgreen
LOC_Os11g19730	darkgreen
LOC_Os02g34860	darkgreen
LOC_Os02g09940	darkgreen
LOC_Os07g48420	darkgreen
LOC_Os02g36850	darkgreen
LOC_Os02g20490	darkgreen
LOC_Os09g07140	darkgreen
LOC_Os05g31750	darkgreen
LOC_Os07g17390	darkgreen
LOC_Os11g34940	darkgreen
LOC_Os08g28360	darkgreen
LOC_Os06g46799	darkgreen
LOC_Os04g02620	darkgreen
LOC_Os01g63870	darkgreen
LOC_Os06g46940	darkgreen
LOC_Os08g41890	darkgreen
LOC_Os06g07300	darkgreen
LOC_Os01g36460	darkgreen
LOC_Os06g01400	darkgreen
LOC_Os03g17850	darkgreen
LOC_Os02g43194	darkgreen
LOC_Os07g01600	darkgreen
LOC_Os07g43810	darkgreen
LOC_Os03g02690	darkgreen
LOC_Os11g02424	darkgreen
LOC_Os06g21270	darkgreen
LOC_Os06g42560	darkgreen
LOC_Os04g32510	darkgreen
LOC_Os01g05060	darkgreen
LOC_Os08g40420	darkgreen
LOC_Os11g06820	darkgreen
LOC_Os10g32540	darkgreen
LOC_Os04g33450	darkgreen
LOC_Os06g15420	darkgreen
LOC_Os01g66200	darkgreen
LOC_Os02g58000	darkgreen
LOC_Os03g43650	darkgreen
LOC_Os07g18158	darkgreen
LOC_Os04g36800	darkgreen
LOC_Os10g38540	darkgreen
LOC_Os07g18154	darkgreen
LOC_Os04g38680	darkgreen
LOC_Os03g03164	darkgreen
LOC_Os01g52240	darkgreen
LOC_Os07g27810	darkgreen
LOC_Os02g54060	darkgreen
LOC_Os12g38400	darkgreen
LOC_Os09g21250	darkgreen
LOC_Os01g59840	darkgreen
LOC_Os01g41710	darkgreen
LOC_Os10g02070	darkgreen
LOC_Os07g10440	darkgreen
LOC_Os01g09880	darkgreen
LOC_Os08g23430	darkgreen
LOC_Os01g46120	darkgreen
LOC_Os11g02450	darkgreen
LOC_Os01g62980	darkgreen
LOC_Os03g03470	darkgreen
LOC_Os05g38680	darkgreen
LOC_Os01g17470	darkgreen
LOC_Os03g13730	darkgreen
LOC_Os05g45180	darkgreen
LOC_Os03g29810	darkgreen
LOC_Os06g50950	darkgreen
LOC_Os08g39860	darkgreen
LOC_Os01g63190	darkgreen
LOC_Os06g11400	darkgreen
LOC_Os01g18320	darkgreen
LOC_Os04g38220	darkgreen
LOC_Os01g20110	darkgreen
LOC_Os06g02580	darkgreen
LOC_Os05g41800	darkgreen
LOC_Os03g08600	darkgreen
LOC_Os11g06980	darkgreen
LOC_Os08g13920	darkgreen
LOC_Os08g09270	darkgreen
LOC_Os08g28400	darkgreen
LOC_Os11g17540	darkgreen
LOC_Os12g28250	darkgreen
LOC_Os01g18080	darkgreen
LOC_Os11g38010	darkgreen
LOC_Os01g65210	darkgreen
LOC_Os03g25960	darkgreen
LOC_Os03g07570	darkgreen
LOC_Os01g02010	darkgreen
LOC_Os09g28580	darkgreen
LOC_Os01g68050	darkgreen
LOC_Os04g26870	darkgreen
LOC_Os02g40100	darkgreen
LOC_Os11g18570	darkgreen
LOC_Os05g33840	darkgreen
LOC_Os09g32470	darkgreen
LOC_Os12g42876	darkgreen
LOC_Os02g15660	darkgreen
LOC_Os01g64090	darkgreen
LOC_Os03g13210	darkgreen
LOC_Os08g44770	darkgreen
LOC_Os12g17910	darkgreen
LOC_Os10g35950	darkgreen
LOC_Os04g58200	darkgreen
LOC_Os01g09450	darkgreen
LOC_Os05g10310	darkgreen
LOC_Os11g26160	darkgreen
LOC_Os08g39870	darkgreen
LOC_Os02g08100	darkgreen
LOC_Os01g25560	darkgreen
LOC_Os10g34480	darkgreen
LOC_Os09g36680	darkgreen
LOC_Os03g61260	darkgreen
LOC_Os02g09490	darkgreen
LOC_Os03g61030	darkgreen
LOC_Os03g51010	darkgreen
LOC_Os09g07130	darkgreen
LOC_Os11g37900	darkgreen
LOC_Os03g27770	darkgreen
LOC_Os07g38000	darkgreen
LOC_Os12g02640	darkgreen
LOC_Os06g02380	darkgreen
LOC_Os07g32590	darkgreen
LOC_Os10g34180	darkgreen
LOC_Os06g17390	darkgreen
LOC_Os08g01220	darkgreen
LOC_Os01g01650	darkgreen
LOC_Os08g41090	darkgreen
LOC_Os02g57010	darkgreen
LOC_Os05g49220	darkgreen
LOC_Os09g29840	darkgreen
LOC_Os09g38239	darkgreen
LOC_Os09g25900	darkgreen
LOC_Os03g61720	darkgreen
LOC_Os02g34930	darkgreen
LOC_Os02g41630	darkgreen
LOC_Os01g31610	darkgreen
LOC_Os12g02310	darkgreen
LOC_Os03g25330	darkgreen
LOC_Os07g40690	darkgreen
LOC_Os01g62480	darkgreen
LOC_Os04g44354	darkgreen
LOC_Os03g14530	darkgreen
LOC_Os01g46140	darkgreen
LOC_Os04g46780	darkgreen
LOC_Os06g51310	darkgreen
LOC_Os04g25560	darkgreen
LOC_Os04g36820	darkgreen
LOC_Os06g04090	darkgreen
LOC_Os04g37880	darkgreen
LOC_Os04g28620	darkgreen
LOC_Os06g09688	darkgreen
LOC_Os06g34120	darkgreen
LOC_Os01g67090	darkgreen
LOC_Os03g13200	darkgreen
LOC_Os03g06720	darkgreen
LOC_Os01g15240	darkgreen
LOC_Os05g09740	darkgreen
LOC_Os02g20560	darkgreen
LOC_Os12g02210	darkgreen
LOC_Os10g41710	darkgreen
LOC_Os06g39230	darkgreen
LOC_Os02g05470	darkgreen
LOC_Os08g43400	darkgreen
LOC_Os01g44130	darkgreen
LOC_Os01g56930	darkgreen
LOC_Os08g36760	darkgreen
LOC_Os04g53760	darkgreen
LOC_Os08g28370	darkgreen
LOC_Os07g42520	darkgreen
LOC_Os05g38170	darkgreen
LOC_Os06g03640	darkgreen
LOC_Os01g02139	darkgreen
LOC_Os01g08930	darkgreen
LOC_Os02g11770	darkgreen
LOC_Os01g65690	darkgreen
LOC_Os01g32830	darkgreen
LOC_Os04g42610	darkgreen
LOC_Os06g47290	darkgreen
LOC_Os06g48600	darkgreen
LOC_Os06g15910	darkgreen
LOC_Os05g29860	darkgreen
LOC_Os09g07350	darkgreen
LOC_Os11g01570	darkgreen
LOC_Os12g37840	darkgreen
LOC_Os03g50530	darkgreen
LOC_Os01g22370	darkgreen
LOC_Os03g30250	darkgreen
LOC_Os06g40818	darkgreen
LOC_Os03g26530	darkgreen
LOC_Os05g38230	darkgreen
LOC_Os01g51140	darkgreen
LOC_Os05g47700	darkgreen
LOC_Os08g06100	darkgreen
LOC_Os09g13650	darkgreen
LOC_Os07g18162	darkgreen
LOC_Os07g48770	darkgreen
LOC_Os05g05060	darkgreen
LOC_Os12g08720	darkgreen
LOC_Os03g18890	darkgreen
LOC_Os03g60090	darkgreen
LOC_Os12g16200	darkgreen
LOC_Os07g32020	darkgreen
LOC_Os06g37610	darkgreen
LOC_Os11g26850	darkgreen
LOC_Os04g39840	darkgreen
MSTRG.18004	darkgreen
LOC_Os03g02190	darkgreen
LOC_Os09g10760	darkgreen
LOC_Os03g03990	darkgreen
LOC_Os09g36040	darkgreen
LOC_Os10g40620	darkgreen
LOC_Os02g33550	darkgreen
LOC_Os05g49060	darkgreen
LOC_Os02g43790	darkgreen
LOC_Os11g05860	darkgreen
LOC_Os01g04630	darkgreen
LOC_Os08g06380	darkgreen
LOC_Os07g18750	darkgreen
LOC_Os03g52070	darkgreen
LOC_Os03g17910	darkgreen
LOC_Os03g54040	darkgreen
LOC_Os04g28990	darkgreen
LOC_Os06g14370	darkgreen
LOC_Os01g56350	darkgreen
LOC_Os05g26760	darkgreen
LOC_Os01g04300	darkgreen
LOC_Os06g48180	darkgreen
LOC_Os10g32980	darkgreen
LOC_Os10g25090	darkgreen
LOC_Os03g38470	darkgreen
LOC_Os10g16974	darkgreen
LOC_Os09g26810	darkgreen
LOC_Os03g45619	darkgreen
LOC_Os05g05480	darkgreen
LOC_Os02g07230	darkgreen
LOC_Os09g25570	darkgreen
LOC_Os03g57840	darkgreen
LOC_Os05g08554	darkgreen
LOC_Os04g32860	darkgreen
LOC_Os04g54380	darkgreen
LOC_Os05g35340	darkgreen
LOC_Os02g17360	darkgreen
LOC_Os03g19220	darkgreen
LOC_Os05g04380	darkgreen
LOC_Os02g58720	darkgreen
LOC_Os12g01740	darkgreen
LOC_Os01g62200	darkgreen
LOC_Os12g07650	darkgreen
LOC_Os04g48840	darkgreen
LOC_Os02g43970	darkgreen
LOC_Os03g29920	darkgreen
LOC_Os03g15870	darkgreen
LOC_Os06g13060	darkgreen
LOC_Os09g36700	darkgreen
LOC_Os07g48750	darkgreen
LOC_Os03g52630	darkgreen
LOC_Os11g18366	darkgreen
LOC_Os08g43270	darkgreen
LOC_Os04g14680	darkgreen
LOC_Os03g27230	darkgreen
LOC_Os06g45940	darkgreen
LOC_Os05g06340	darkgreen
LOC_Os08g40919	darkgreen
LOC_Os03g56840	darkgreen
LOC_Os10g18340	darkgreen
LOC_Os04g52130	darkgreen
LOC_Os12g01560	darkgreen
LOC_Os09g34320	darkgreen
LOC_Os04g29090	darkgreen
LOC_Os07g40940	darkgreen
LOC_Os05g41440	darkgreen
LOC_Os05g51160	darkgreen
LOC_Os06g02780	darkgreen
LOC_Os03g52640	darkgreen
LOC_Os10g34350	darkgreen
LOC_Os06g43620	darkgreen
LOC_Os10g36860	darkgreen
LOC_Os06g37150	darkgreen
LOC_Os01g09540	darkgreen
LOC_Os01g02150	darkgreen
LOC_Os01g48130	darkgreen
LOC_Os08g44760	darkgreen
LOC_Os01g11620	darkgreen
LOC_Os03g22259	darkgreen
LOC_Os01g54540	darkgreen
LOC_Os03g27990	darkgreen
LOC_Os02g16709	darkgreen
LOC_Os06g46930	darkgreen
LOC_Os03g14654	darkgreen
LOC_Os05g31760	darkgreen
LOC_Os05g41760	darkgreen
LOC_Os03g45400	darkgreen
LOC_Os10g02100	darkgreen
LOC_Os01g08700	darkgreen
LOC_Os06g20320	darkgreen
LOC_Os04g32850	darkgreen
LOC_Os12g02380	darkgreen
LOC_Os01g19020	darkgreen
LOC_Os03g41612	darkgreen
LOC_Os06g07790	darkgreen
LOC_Os09g07440	darkgreen
LOC_Os03g13460	darkgreen
LOC_Os01g47330	darkgreen
LOC_Os04g01140	darkgreen
LOC_Os09g07154	darkgreen
LOC_Os10g42390	darkgreen
LOC_Os04g53170	darkgreen
LOC_Os02g14170	darkgreen
LOC_Os11g40009	darkgreen
LOC_Os10g33790	darkgreen
LOC_Os02g48900	darkgreen
LOC_Os03g60340	darkgreen
LOC_Os01g43120	darkgreen
LOC_Os01g14670	darkgreen
LOC_Os01g57880	darkgreen
LOC_Os08g40430	darkgreen
LOC_Os02g57120	darkgreen
LOC_Os05g46370	darkgreen
LOC_Os01g53980	darkgreen
LOC_Os09g33710	darkgreen
LOC_Os03g29950	darkgreen
LOC_Os03g01222	darkgreen
LOC_Os05g48900	darkgreen
LOC_Os12g03470	darkgreen
LOC_Os05g06720	darkgreen
LOC_Os05g45920	darkgreen
LOC_Os09g26730	darkgreen
LOC_Os01g43390	darkgreen
LOC_Os01g07630	darkgreen
LOC_Os02g54710	darkgreen
LOC_Os11g47330	darkgreen
LOC_Os08g14000	darkgreen
LOC_Os03g60509	darkgreen
LOC_Os08g12780	darkgreen
LOC_Os12g36194	darkgreen
LOC_Os10g30870	darkgreen
LOC_Os01g53240	darkgreen
LOC_Os02g02400	darkgreen
LOC_Os03g36960	darkgreen
LOC_Os06g30950	darkgreen
LOC_Os04g54870	darkgreen
LOC_Os01g59819	darkgreen
LOC_Os01g65090	darkgreen
LOC_Os03g14250	darkgreen
LOC_Os11g47120	darkgreen
LOC_Os02g05890	darkgreen
LOC_Os07g44090	darkgreen
LOC_Os02g19820	darkgreen
LOC_Os08g42720	darkgreen
LOC_Os03g31750	darkgreen
LOC_Os03g03020	darkgreen
LOC_Os11g42550	darkgreen
LOC_Os05g04120	darkgreen
LOC_Os12g13674	darkgreen
LOC_Os01g44040	darkgreen
LOC_Os01g22640	darkgreen
MSTRG.13699	darkgreen
LOC_Os03g24020	darkgreen
LOC_Os09g21450	darkgreen
LOC_Os01g54620	darkgreen
LOC_Os07g34320	darkgreen
LOC_Os01g70190	darkgreen
LOC_Os03g16350	darkgreen
LOC_Os03g64230	darkgreen
LOC_Os09g25490	darkgreen
LOC_Os06g11490	darkgreen
LOC_Os07g34950	darkgreen
LOC_Os08g34280	darkgreen
LOC_Os08g04450	darkgreen
LOC_Os02g05744	darkgreen
LOC_Os05g48270	darkgreen
LOC_Os02g35080	darkgreen
LOC_Os06g05930	darkgreen
LOC_Os02g56510	darkgreen
LOC_Os07g32620	darkgreen
LOC_Os12g38360	darkgreen
LOC_Os04g52370	darkgreen
LOC_Os04g31460	darkgreen
LOC_Os05g49320	darkgreen
MSTRG.33019	darkgreen
LOC_Os01g45730	darkgreen
LOC_Os02g41780	darkgreen
LOC_Os01g59510	darkgreen
LOC_Os10g35370	darkgreen
LOC_Os07g24190	darkgreen
LOC_Os06g18670	darkgreen
LOC_Os01g25820	darkgreen
LOC_Os01g64170	darkgreen
LOC_Os01g62630	darkgreen
LOC_Os01g59060	darkgreen
LOC_Os04g55050	darkgreen
LOC_Os06g51520	darkgreen
LOC_Os05g48850	darkgreen
LOC_Os03g59210	darkgreen
LOC_Os07g28644	darkgrey
LOC_Os03g19600	darkgrey
LOC_Os07g42160	darkgrey
LOC_Os06g22870	darkgrey
LOC_Os04g31610	darkgrey
LOC_Os06g43090	darkgrey
LOC_Os08g29760	darkgrey
LOC_Os05g34700	darkgrey
LOC_Os09g24590	darkgrey
LOC_Os03g60760	darkgrey
LOC_Os04g58180	darkgrey
LOC_Os02g10760	darkgrey
LOC_Os01g60740	darkgrey
LOC_Os09g16920	darkgrey
LOC_Os08g44360	darkgrey
LOC_Os03g57780	darkgrey
LOC_Os03g60400	darkgrey
LOC_Os05g40820	darkgrey
LOC_Os11g09280	darkgrey
LOC_Os05g36280	darkgrey
LOC_Os01g04230	darkgrey
LOC_Os02g03000	darkgrey
LOC_Os03g38580	darkgrey
LOC_Os06g26234	darkgrey
LOC_Os03g46150	darkgrey
LOC_Os12g40750	darkgrey
LOC_Os05g32110	darkgrey
LOC_Os04g47580	darkgrey
LOC_Os09g36860	darkgrey
LOC_Os07g04940	darkgrey
LOC_Os02g02500	darkgrey
LOC_Os05g14240	darkgrey
LOC_Os11g14220	darkgrey
LOC_Os05g49230	darkgrey
LOC_Os08g38086	darkgrey
LOC_Os06g17440	darkgrey
LOC_Os05g32350	darkgrey
LOC_Os04g55150	darkgrey
LOC_Os04g55159	darkgrey
LOC_Os03g40270	darkgrey
LOC_Os02g40880	darkgrey
LOC_Os02g43300	darkgrey
LOC_Os05g29880	darkgrey
LOC_Os08g41320	darkgrey
LOC_Os02g13660	darkgrey
LOC_Os01g59120	darkgrey
LOC_Os03g57460	darkgrey
LOC_Os12g35350	darkgrey
LOC_Os08g02996	darkgrey
LOC_Os03g38980	darkgrey
LOC_Os09g37050	darkgrey
LOC_Os02g40430	darkgrey
LOC_Os08g23710	darkgrey
LOC_Os03g30530	darkgrey
LOC_Os10g41410	darkgrey
LOC_Os05g10754	darkgrey
LOC_Os01g52770	darkgrey
LOC_Os07g43070	darkgrey
LOC_Os03g28080	darkgrey
LOC_Os02g16909	darkgrey
LOC_Os06g42020	darkgrey
LOC_Os05g06460	darkgrey
LOC_Os05g04820	darkgrey
LOC_Os01g63580	darkgrey
LOC_Os06g10230	darkgrey
LOC_Os05g04170	darkgrey
LOC_Os08g43320	darkgrey
LOC_Os08g39500	darkgrey
LOC_Os12g26880	darkgrey
LOC_Os01g44960	darkgrey
LOC_Os11g24484	darkgrey
LOC_Os01g57650	darkgrey
LOC_Os02g57310	darkgrey
LOC_Os06g37440	darkgrey
LOC_Os04g32540	darkgrey
LOC_Os05g48290	darkgrey
LOC_Os04g01160	darkgrey
LOC_Os06g46500	darkgrey
LOC_Os07g34570	darkgrey
LOC_Os02g18410	darkgrey
LOC_Os12g15400	darkgrey
LOC_Os10g01570	darkgrey
LOC_Os07g48550	darkgrey
LOC_Os11g43620	darkgrey
LOC_Os02g08230	darkgrey
LOC_Os01g09700	darkgrey
LOC_Os06g23040	darkgrey
LOC_Os05g37970	darkgrey
LOC_Os06g10590	darkgrey
LOC_Os02g49460	darkgrey
LOC_Os04g31924	darkgrey
LOC_Os01g14050	darkgrey
LOC_Os05g19670	darkgrey
LOC_Os02g48730	darkgrey
LOC_Os05g10330	darkgrey
LOC_Os07g10530	darkgrey
LOC_Os07g15880	darkgrey
LOC_Os04g55210	darkgrey
LOC_Os03g55470	darkgrey
LOC_Os02g03790	darkgrey
LOC_Os01g29150	darkgrey
LOC_Os03g53690	darkgrey
LOC_Os11g37080	darkgrey
LOC_Os05g33080	darkgrey
LOC_Os10g41370	darkgrey
LOC_Os10g39740	darkgrey
LOC_Os07g38730	darkgrey
LOC_Os07g37700	darkgrey
LOC_Os12g36810	darkgrey
LOC_Os08g39330	darkgrey
LOC_Os09g15480	darkgrey
LOC_Os05g38040	darkgrey
LOC_Os06g15620	darkgrey
LOC_Os01g33040	darkgrey
LOC_Os06g08090	darkgrey
LOC_Os06g02210	darkgrey
LOC_Os05g24601	darkgrey
LOC_Os04g54810	darkgrey
LOC_Os12g41600	darkgrey
LOC_Os07g45060	darkgrey
LOC_Os03g45920	darkgrey
LOC_Os06g40150	darkgrey
LOC_Os09g20880	darkgrey
LOC_Os07g42770	darkgrey
LOC_Os07g33240	darkgrey
LOC_Os12g07010	darkgrey
LOC_Os02g50640	darkgrey
LOC_Os03g32470	darkgrey
LOC_Os11g24610	darkgrey
LOC_Os07g42950	darkgrey
LOC_Os07g41360	darkgrey
LOC_Os04g44510	darkgrey
LOC_Os02g50040	darkgrey
LOC_Os11g10480	darkgrey
LOC_Os09g08430	darkgrey
LOC_Os02g49950	darkgrey
LOC_Os10g05750	darkgrey
LOC_Os10g02760	darkgrey
LOC_Os08g42470	darkgrey
LOC_Os02g07410	darkgrey
LOC_Os02g57300	darkgrey
LOC_Os07g14850	darkgrey
LOC_Os12g40860	darkgrey
LOC_Os05g02820	darkgrey
LOC_Os07g35310	darkgrey
LOC_Os04g05050	darkgrey
LOC_Os06g04870	darkgrey
LOC_Os01g55100	darkgrey
LOC_Os09g37390	darkgrey
LOC_Os04g42840	darkgrey
LOC_Os10g08930	darkgrey
LOC_Os04g49560	darkgrey
LOC_Os03g25050	darkgrey
LOC_Os10g06720	darkgrey
LOC_Os01g16450	darkgrey
LOC_Os03g24040	darkgrey
LOC_Os06g10750	darkgrey
LOC_Os04g56470	darkgrey
LOC_Os06g12280	darkgrey
LOC_Os03g40930	darkgrey
LOC_Os11g07912	darkgrey
LOC_Os03g45340	darkgrey
LOC_Os03g43510	darkgrey
LOC_Os08g09170	darkgrey
LOC_Os12g24550	darkgrey
LOC_Os09g33460	darkgrey
LOC_Os01g04020	darkgrey
LOC_Os01g46610	darkgrey
LOC_Os05g11990	darkgrey
LOC_Os06g34020	darkgrey
LOC_Os06g45980	darkgrey
LOC_Os03g01550	darkgrey
LOC_Os07g37810	darkgrey
LOC_Os06g48030	darkgrey
LOC_Os01g06550	darkgrey
LOC_Os01g10850	darkgrey
LOC_Os07g05580	darkgrey
LOC_Os04g49757	darkgrey
LOC_Os10g33370	darkgrey
LOC_Os06g49810	darkgrey
LOC_Os01g43520	darkgrey
LOC_Os03g06670	darkgrey
LOC_Os06g08790	darkgrey
LOC_Os05g28730	darkgrey
LOC_Os07g08660	darkgrey
LOC_Os01g02060	darkgrey
LOC_Os07g48510	darkgrey
LOC_Os03g22740	darkgrey
LOC_Os01g64490	darkgrey
LOC_Os05g43530	darkgrey
LOC_Os02g38970	darkgrey
LOC_Os04g41640	darkgrey
LOC_Os02g51320	darkgrey
LOC_Os04g48270	darkgrey
LOC_Os09g39850	darkgrey
LOC_Os12g42190	darkgrey
LOC_Os06g22960	darkgrey
LOC_Os01g44069	darkgrey
LOC_Os02g46680	darkgrey
LOC_Os02g04810	darkgrey
LOC_Os01g08770	darkgrey
LOC_Os04g57610	darkgrey
LOC_Os08g10400	darkgrey
LOC_Os12g41180	darkgrey
LOC_Os05g27820	darkgrey
LOC_Os04g46130	darkgrey
LOC_Os01g21300	darkgrey
LOC_Os09g10600	darkgrey
LOC_Os01g60170	darkgrey
LOC_Os08g13690	darkgrey
LOC_Os07g43990	darkgrey
LOC_Os03g53920	darkgrey
LOC_Os01g33615	darkgrey
LOC_Os03g18130	darkgrey
LOC_Os03g50520	darkgrey
MSTRG.30572	darkgrey
LOC_Os10g33780	darkgrey
LOC_Os01g68598	darkgrey
LOC_Os08g41810	darkgrey
LOC_Os01g47080	darkgrey
LOC_Os10g28120	darkgrey
LOC_Os01g03950	darkgrey
LOC_Os03g40180	darkgrey
LOC_Os03g14710	darkgrey
LOC_Os12g40900	darkgrey
LOC_Os11g19149	darkgrey
LOC_Os08g09350	darkgrey
LOC_Os08g22604	darkgrey
LOC_Os01g67100	darkgrey
LOC_Os03g43860	darkgrey
LOC_Os01g71220	darkgrey
LOC_Os01g36390	darkgrey
LOC_Os02g41840	darkgrey
LOC_Os04g52361	darkgrey
LOC_Os04g59420	darkgrey
LOC_Os07g47970	darkgrey
LOC_Os01g64380	darkgrey
LOC_Os05g41990	darkgrey
LOC_Os09g11480	darkgrey
LOC_Os01g59160	darkgrey
LOC_Os03g04220	darkgrey
LOC_Os05g40220	darkgrey
LOC_Os12g12880	darkgrey
LOC_Os03g48600	darkgrey
LOC_Os02g47130	darkgrey
LOC_Os11g07450	darkgrey
LOC_Os07g40300	darkgrey
LOC_Os05g43820	darkgrey
LOC_Os04g54490	darkgrey
LOC_Os06g39750	darkgrey
LOC_Os01g11350	darkgrey
LOC_Os10g35100	darkgrey
LOC_Os08g37990	darkgrey
LOC_Os03g05980	darkgrey
LOC_Os03g31090	darkgrey
LOC_Os05g32760	darkgrey
LOC_Os05g08370	darkgrey
LOC_Os06g36160	darkgrey
LOC_Os09g36740	darkgrey
LOC_Os05g06110	darkgrey
LOC_Os06g30130	darkgrey
LOC_Os03g22620	darkgrey
LOC_Os05g45930	darkgrey
LOC_Os09g07380	darkgrey
LOC_Os03g52690	darkgrey
LOC_Os07g41590	darkgrey
LOC_Os06g12230	darkgrey
LOC_Os12g17570	darkgrey
LOC_Os01g62260	darkgrey
LOC_Os01g48770	darkgrey
LOC_Os05g33644	darkgrey
LOC_Os03g46910	darkgrey
LOC_Os05g09724	darkgrey
LOC_Os02g41590	darkgrey
LOC_Os05g34170	darkgrey
LOC_Os05g35520	darkgrey
LOC_Os12g38300	darkgrey
LOC_Os03g53800	darkgrey
LOC_Os11g09150	darkgrey
LOC_Os04g01500	darkgrey
LOC_Os05g41910	darkgrey
LOC_Os03g55420	darkgrey
LOC_Os03g14050	darkgrey
LOC_Os05g36010	darkgrey
LOC_Os05g37830	darkgrey
LOC_Os01g73160	darkgrey
LOC_Os12g38140	darkgrey
LOC_Os05g33030	darkgrey
LOC_Os01g54340	darkgrey
LOC_Os03g16780	darkgrey
LOC_Os06g06790	darkgrey
LOC_Os10g42490	darkgrey
LOC_Os10g05990	darkgrey
LOC_Os02g12730	darkgrey
LOC_Os01g46400	darkgrey
LOC_Os07g04020	darkgrey
LOC_Os02g56840	darkgrey
LOC_Os06g24404	darkgrey
LOC_Os02g58470	darkgrey
LOC_Os10g28230	darkgrey
LOC_Os05g39080	darkgrey
LOC_Os03g16150	darkgrey
LOC_Os08g16260	darkgrey
LOC_Os03g58350	darkgrey
LOC_Os07g44070	darkgrey
LOC_Os08g02670	darkgrey
LOC_Os02g15690	darkgrey
LOC_Os10g40710	darkgrey
LOC_Os02g14770	darkgrey
LOC_Os05g50260	darkgrey
LOC_Os03g50030	darkgrey
LOC_Os04g32030	darkgrey
LOC_Os01g68890	darkgrey
LOC_Os03g10820	darkgrey
LOC_Os04g25410	darkgrey
LOC_Os02g07870	darkgrey
LOC_Os01g03360	darkgrey
LOC_Os11g34080	darkgrey
LOC_Os07g40900	darkgrey
LOC_Os10g21460	darkgrey
LOC_Os02g55870	darkgrey
LOC_Os12g43450	darkgrey
LOC_Os02g54870	darkgrey
LOC_Os12g01590	darkgrey
LOC_Os03g57330	darkgrey
LOC_Os09g26999	darkgrey
LOC_Os06g50370	darkgrey
LOC_Os10g06000	darkgrey
LOC_Os08g05830	darkgrey
LOC_Os10g08550	darkgrey
LOC_Os06g48200	darkgrey
LOC_Os08g33740	darkgrey
LOC_Os01g35050	darkgrey
LOC_Os02g50910	darkgrey
LOC_Os12g07160	darkgrey
LOC_Os03g14610	darkgrey
LOC_Os04g58470	darkgrey
LOC_Os05g02670	darkgrey
LOC_Os05g51150	darkgrey
LOC_Os01g52710	darkgrey
LOC_Os04g38870	darkgrey
LOC_Os01g16240	darkgrey
LOC_Os03g49610	darkgrey
LOC_Os02g37430	darkgrey
LOC_Os08g45030	darkgrey
LOC_Os05g32130	darkgrey
LOC_Os06g43044	darkgrey
LOC_Os03g21040	darkgrey
LOC_Os10g40420	darkgrey
LOC_Os09g38440	darkgrey
LOC_Os12g08160	darkgrey
LOC_Os03g55980	darkgrey
LOC_Os03g51600	darkgrey
LOC_Os05g10210	darkgrey
LOC_Os01g68650	darkgrey
LOC_Os05g44560	darkgrey
LOC_Os07g37350	darkgrey
LOC_Os01g43160	darkgrey
LOC_Os05g38410	darkgrey
LOC_Os12g43363	darkgrey
LOC_Os12g13380	darkgrey
LOC_Os01g72700	darkgrey
LOC_Os11g03420	darkgrey
LOC_Os04g59190	darkgrey
LOC_Os01g47780	darkgrey
LOC_Os08g44840	darkgrey
LOC_Os03g28330	darkgrey
LOC_Os05g44600	darkgrey
LOC_Os01g16650	darkgrey
LOC_Os11g13750	darkgrey
LOC_Os04g27190	darkgrey
LOC_Os05g28740	darkgrey
LOC_Os04g51880	darkgrey
LOC_Os09g31180	darkgrey
LOC_Os05g33270	darkgrey
LOC_Os06g29180	darkgrey
LOC_Os07g48370	darkgrey
LOC_Os03g25440	darkgrey
LOC_Os04g32920	darkgrey
LOC_Os07g38130	darkgrey
LOC_Os10g42110	darkgrey
LOC_Os07g36230	darkgrey
LOC_Os06g41060	darkgrey
LOC_Os11g02350	darkgrey
LOC_Os03g55120	darkgrey
LOC_Os03g02240	darkgrey
LOC_Os08g34620	darkgrey
LOC_Os03g59300	darkgrey
LOC_Os02g14910	darkgrey
LOC_Os04g48160	darkgrey
LOC_Os06g24190	darkgrey
LOC_Os02g50810	darkgrey
LOC_Os06g46030	darkgrey
LOC_Os10g32920	darkgrey
LOC_Os09g32290	darkgrey
LOC_Os05g24550	darkgrey
LOC_Os02g20540	darkgrey
LOC_Os03g20500	darkgrey
LOC_Os04g42860	darkgrey
LOC_Os10g26500	darkgrey
LOC_Os06g51110	darkgrey
LOC_Os09g07830	darkgrey
LOC_Os02g47880	darkgrey
LOC_Os01g61760	darkgrey
LOC_Os01g48740	darkgrey
LOC_Os05g01810	darkgrey
LOC_Os04g50990	darkgrey
LOC_Os03g46920	darkgrey
LOC_Os01g65440	darkgrey
LOC_Os01g54080	darkgrey
LOC_Os03g29540	darkgrey
LOC_Os02g14890	darkgrey
LOC_Os12g05040	darkgrey
LOC_Os10g42520	darkgrey
LOC_Os08g35710	darkgrey
LOC_Os03g47940	darkgrey
LOC_Os06g35630	darkgrey
LOC_Os06g10600	darkgrey
LOC_Os12g13100	darkgrey
LOC_Os01g16890	darkgrey
LOC_Os01g65480	darkgrey
LOC_Os10g25780	darkgrey
LOC_Os09g39410	darkgrey
LOC_Os03g05520	darkgrey
MSTRG.17397	darkgrey
LOC_Os02g51890	darkgrey
LOC_Os12g03040	darkgrey
LOC_Os03g12250	darkgrey
LOC_Os12g42884	darkgrey
LOC_Os04g34170	darkgrey
LOC_Os05g43690	darkgrey
LOC_Os10g40600	darkgrey
LOC_Os02g56960	darkgrey
LOC_Os07g41600	darkgrey
LOC_Os01g46950	darkgrey
LOC_Os04g40510	darkgrey
LOC_Os04g28180	darkgrey
LOC_Os02g01560	darkgrey
LOC_Os06g04169	darkgrey
LOC_Os07g42420	darkgrey
LOC_Os02g01380	darkgrey
LOC_Os11g44920	darkgrey
LOC_Os10g07210	darkgrey
LOC_Os11g05010	darkgrey
LOC_Os02g52000	darkgrey
LOC_Os09g34960	darkgrey
LOC_Os06g14460	darkgrey
LOC_Os04g39700	darkgrey
LOC_Os01g59150	darkgrey
LOC_Os06g14810	darkgrey
LOC_Os08g35190	darkgrey
LOC_Os02g03430	darkgrey
LOC_Os05g15850	darkgrey
LOC_Os09g25860	darkgrey
LOC_Os02g48660	darkgrey
LOC_Os05g08910	darkgrey
LOC_Os08g33100	darkgrey
LOC_Os03g01800	darkgrey
LOC_Os01g07570	darkgrey
LOC_Os01g34870	darkgrey
LOC_Os01g34560	darkgrey
LOC_Os08g03450	darkgrey
LOC_Os11g02070	darkgrey
LOC_Os09g32532	darkgrey
LOC_Os01g56330	darkgrey
LOC_Os02g16500	darkgrey
LOC_Os11g45990	darkgrey
LOC_Os11g10460	darkgrey
LOC_Os06g02370	darkgrey
LOC_Os05g02300	darkgrey
LOC_Os03g11540	darkgrey
LOC_Os12g31810	darkgrey
LOC_Os01g27750	darkgrey
LOC_Os12g03090	darkgrey
LOC_Os04g53950	darkgrey
LOC_Os05g30010	darkgrey
LOC_Os09g04710	darkgrey
LOC_Os05g45270	darkgrey
LOC_Os03g19780	darkgrey
LOC_Os11g35400	darkgrey
LOC_Os01g70240	darkgrey
LOC_Os01g54210	darkgrey
LOC_Os08g03640	darkgrey
LOC_Os07g39310	darkgrey
LOC_Os11g07680	darkgrey
LOC_Os02g02320	darkgrey
LOC_Os08g13280	darkgrey
LOC_Os03g21970	darkgrey
LOC_Os01g08260	darkgrey
LOC_Os01g64250	darkgrey
LOC_Os04g51190	darkgrey
LOC_Os05g03440	darkgrey
LOC_Os02g13530	darkgrey
LOC_Os03g03860	darkgrey
LOC_Os11g20360	darkgrey
LOC_Os09g27820	darkgrey
LOC_Os01g18670	darkgrey
LOC_Os12g41910	darkgrey
LOC_Os02g44990	darkgrey
LOC_Os05g33380	darkgrey
LOC_Os05g08570	darkgrey
LOC_Os02g41904	darkgrey
LOC_Os01g20730	darkgrey
LOC_Os06g13810	darkgrey
LOC_Os01g21310	darkgrey
LOC_Os07g04930	darkgrey
LOC_Os07g42510	darkgrey
LOC_Os03g08470	darkgrey
LOC_Os05g44200	darkgrey
LOC_Os01g57854	darkgrey
LOC_Os12g03110	darkgrey
LOC_Os02g43670	darkgrey
LOC_Os08g09200	darkgrey
LOC_Os01g18050	darkgrey
LOC_Os11g08569	darkgrey
LOC_Os10g33520	darkgrey
LOC_Os01g71280	darkgrey
LOC_Os06g17290	darkgrey
LOC_Os02g11740	darkgrey
LOC_Os06g37020	darkgrey
LOC_Os03g63400	darkgrey
LOC_Os10g36060	darkgrey
LOC_Os02g52810	darkgrey
LOC_Os03g11320	darkgrey
LOC_Os05g44630	darkgrey
LOC_Os01g74640	darkgrey
LOC_Os02g06340	darkgrey
LOC_Os10g05069	darkgrey
LOC_Os04g55280	darkgrey
MSTRG.13530	darkgrey
LOC_Os02g46860	darkgrey
LOC_Os11g26190	darkgrey
LOC_Os03g06350	darkgrey
LOC_Os07g44400	darkgrey
LOC_Os04g58130	darkgrey
LOC_Os03g13310	darkgrey
LOC_Os07g29320	darkgrey
LOC_Os03g17760	darkgrey
LOC_Os02g21660	darkgrey
LOC_Os10g22590	darkgrey
LOC_Os01g61990	darkgrey
LOC_Os04g17650	darkgrey
LOC_Os01g67870	darkgrey
LOC_Os03g17120	darkgrey
LOC_Os03g19080	darkgrey
LOC_Os03g05020	darkgrey
LOC_Os10g11100	darkgrey
LOC_Os04g40040	darkgrey
LOC_Os08g31980	darkgrey
LOC_Os05g45020	darkgrey
LOC_Os08g42040	darkgrey
LOC_Os11g28310	darkgrey
LOC_Os02g58180	darkgrey
LOC_Os04g51950	darkgrey
LOC_Os04g46110	darkgrey
LOC_Os05g39850	darkgrey
LOC_Os03g56380	darkgrey
LOC_Os03g18110	darkgrey
LOC_Os01g21960	darkgrey
LOC_Os03g29770	darkgrey
LOC_Os04g39110	darkgrey
LOC_Os01g45960	darkgrey
LOC_Os06g14540	darkgrey
LOC_Os09g30280	darkgrey
LOC_Os03g04550	darkgrey
LOC_Os12g41200	darkgrey
LOC_Os02g47420	darkgrey
LOC_Os12g34524	darkgrey
LOC_Os02g09930	darkgrey
LOC_Os03g21800	darkgrey
LOC_Os03g03350	darkgrey
LOC_Os09g10054	darkgrey
LOC_Os05g42330	darkgrey
LOC_Os02g42660	darkgrey
LOC_Os08g01310	darkgrey
LOC_Os05g40200	darkgrey
LOC_Os07g29750	darkgrey
LOC_Os03g58940	darkgrey
LOC_Os12g31860	darkgrey
LOC_Os02g47150	darkgrey
LOC_Os08g43730	darkgrey
LOC_Os03g58050	darkgrey
LOC_Os11g29350	darkgrey
LOC_Os04g59260	darkgrey
LOC_Os01g04720	darkgrey
LOC_Os01g61160	darkgrey
LOC_Os01g66830	darkgrey
LOC_Os03g12030	darkgrey
LOC_Os03g51970	darkgrey
LOC_Os07g08500	darkgrey
LOC_Os07g46450	darkgrey
LOC_Os04g02510	darkgrey
LOC_Os07g47670	darkgrey
LOC_Os01g43220	darkgrey
LOC_Os03g06510	darkgrey
LOC_Os08g32690	darkgrey
LOC_Os01g39830	darkgrey
LOC_Os06g08080	darkgrey
LOC_Os03g63760	darkgrey
LOC_Os11g30560	darkgrey
LOC_Os07g41200	darkgrey
LOC_Os09g31970	darkgrey
LOC_Os09g37500	darkgrey
LOC_Os08g25624	darkgrey
LOC_Os04g59380	darkgrey
LOC_Os06g43600	darkgrey
LOC_Os01g70390	darkgrey
LOC_Os04g38310	darkgrey
LOC_Os10g36848	darkgrey
LOC_Os12g37650	darkgrey
LOC_Os06g13600	darkgrey
LOC_Os06g06460	darkgrey
LOC_Os05g07060	darkgrey
LOC_Os07g32660	darkgrey
LOC_Os01g11810	darkgrey
LOC_Os03g08930	darkgrey
LOC_Os10g35180	darkgrey
LOC_Os11g02080	darkgrey
LOC_Os03g05270	darkgrey
LOC_Os02g33710	darkgrey
LOC_Os01g41730	darkgrey
LOC_Os01g43380	darkgrey
LOC_Os09g32976	darkgrey
LOC_Os03g04240	darkgrey
LOC_Os07g40890	darkgrey
LOC_Os08g02850	darkgrey
LOC_Os05g44190	darkgrey
LOC_Os11g42960	darkgrey
LOC_Os04g37480	darkgrey
LOC_Os03g30430	darkgrey
LOC_Os07g49140	darkgrey
LOC_Os03g60910	darkgrey
LOC_Os08g33440	darkgrey
LOC_Os05g09500	darkgrey
LOC_Os12g03150	darkgrey
LOC_Os03g05334	darkgrey
LOC_Os07g06680	darkgrey
LOC_Os12g41860	darkgrey
LOC_Os03g06680	darkgrey
LOC_Os11g34720	darkgrey
LOC_Os08g10510	darkgrey
LOC_Os03g63390	darkgrey
LOC_Os08g05660	darkgrey
LOC_Os08g42870	darkgrey
LOC_Os06g05550	darkgrey
LOC_Os03g21250	darkgrey
LOC_Os04g39150	darkgrey
LOC_Os10g37400	darkgrey
LOC_Os04g43670	darkgrey
LOC_Os06g15990	darkgrey
LOC_Os02g18550	darkgrey
LOC_Os05g03610	darkgrey
LOC_Os11g32260	darkgrey
LOC_Os05g34320	darkgrey
LOC_Os02g33000	darkgrey
LOC_Os11g34020	darkgrey
LOC_Os12g35610	darkgrey
LOC_Os11g44950	darkgrey
LOC_Os09g37270	darkgrey
LOC_Os01g59920	darkgrey
LOC_Os05g50990	darkgrey
LOC_Os01g69290	darkgrey
LOC_Os03g07450	darkgrey
LOC_Os10g02040	darkgrey
LOC_Os04g53210	darkgrey
LOC_Os04g49160	darkgrey
LOC_Os08g04780	darkgrey
LOC_Os04g37770	darkgrey
LOC_Os07g40480	darkgrey
LOC_Os04g45720	darkgrey
LOC_Os10g28060	darkgrey
LOC_Os01g49200	darkgrey
LOC_Os04g45270	darkgrey
LOC_Os11g01740	darkgrey
LOC_Os02g42850	darkgrey
LOC_Os10g40810	darkgrey
LOC_Os11g32100	darkgrey
LOC_Os05g30980	darkgrey
LOC_Os02g46830	darkgrey
LOC_Os06g46350	darkgrey
LOC_Os01g07240	darkgrey
LOC_Os01g15830	darkgrey
LOC_Os03g53360	darkgrey
LOC_Os06g21240	darkgrey
LOC_Os09g26830	darkgrey
LOC_Os05g37660	darkgrey
LOC_Os02g49170	darkgrey
LOC_Os04g48260	darkgrey
LOC_Os07g35330	darkgrey
LOC_Os03g38540	darkgrey
LOC_Os02g03040	darkgrey
LOC_Os04g32460	darkgrey
LOC_Os06g09630	darkgrey
LOC_Os07g10660	darkgrey
LOC_Os03g49990	darkgrey
LOC_Os06g05980	darkgrey
LOC_Os03g11650	darkgrey
LOC_Os07g13360	darkgrey
LOC_Os01g21034	darkgrey
LOC_Os03g10210	darkgrey
LOC_Os02g53520	darkgrey
LOC_Os05g50910	darkgrey
LOC_Os03g19270	darkgrey
LOC_Os05g23720	darkgrey
LOC_Os12g44340	darkgrey
LOC_Os03g28410	darkgrey
LOC_Os02g21250	darkgrey
LOC_Os05g13520	darkgrey
LOC_Os11g18940	darkgrey
LOC_Os09g28300	darkgrey
LOC_Os01g68589	darkgrey
LOC_Os01g11730	darkgrey
LOC_Os07g43710	darkgrey
LOC_Os05g41390	darkgrey
LOC_Os05g46550	darkgrey
LOC_Os06g04560	darkgrey
LOC_Os03g07790	darkgrey
LOC_Os02g42430	darkgrey
LOC_Os11g43590	darkgrey
LOC_Os09g10201	darkgrey
LOC_Os03g17164	darkgrey
LOC_Os08g40180	darkgrey
LOC_Os10g32550	darkgrey
LOC_Os04g32710	darkgrey
LOC_Os01g51840	darkgrey
LOC_Os06g01490	darkgrey
LOC_Os04g47480	darkgrey
LOC_Os01g07390	darkgrey
LOC_Os06g03120	darkgrey
LOC_Os08g43700	darkgrey
LOC_Os03g19990	darkgrey
LOC_Os01g42960	darkgrey
LOC_Os01g66860	darkgrey
LOC_Os04g31340	darkgrey
LOC_Os09g31080	darkgrey
LOC_Os05g01230	darkgrey
LOC_Os05g28520	darkgrey
LOC_Os05g14590	darkgrey
LOC_Os05g38000	darkgrey
LOC_Os01g33080	darkgrey
LOC_Os04g56060	darkgrey
LOC_Os08g35750	darkgrey
LOC_Os08g37300	darkgrey
LOC_Os05g13900	darkgrey
LOC_Os02g58480	darkgrey
LOC_Os03g55660	darkgrey
LOC_Os02g57350	darkgrey
LOC_Os08g42350	darkgrey
LOC_Os08g08980	darkgrey
LOC_Os08g02370	darkgrey
LOC_Os05g50080	darkgrey
LOC_Os10g38740	darkgrey
LOC_Os01g61620	darkgrey
LOC_Os07g01860	darkgrey
LOC_Os04g44820	darkgrey
LOC_Os07g12630	darkgrey
LOC_Os01g46350	darkgrey
LOC_Os03g44560	darkgrey
LOC_Os01g47400	darkgrey
LOC_Os04g08450	darkgrey
LOC_Os03g55310	darkgrey
LOC_Os02g09630	darkgrey
LOC_Os12g13320	darkgrey
LOC_Os04g57890	darkgrey
LOC_Os01g09510	darkgrey
LOC_Os02g41580	darkgrey
LOC_Os01g70100	darkgrey
LOC_Os12g32620	darkgrey
LOC_Os03g16610	darkgrey
LOC_Os02g57140	darkgrey
LOC_Os11g04670	darkgrey
LOC_Os11g06740	darkgrey
LOC_Os02g14059	darkgrey
LOC_Os09g38540	darkgrey
LOC_Os07g02810	darkgrey
LOC_Os09g12600	darkgrey
LOC_Os09g39430	darkgrey
LOC_Os03g55290	darkgrey
LOC_Os11g36420	darkgrey
LOC_Os03g03660	darkgrey
LOC_Os01g43610	darkgrey
LOC_Os07g26440	darkgrey
LOC_Os01g71170	darkgrey
LOC_Os03g08360	darkgrey
LOC_Os06g05560	darkgrey
LOC_Os02g47180	darkgrey
LOC_Os03g08550	darkgrey
LOC_Os07g46480	darkgrey
MSTRG.7878	darkgrey
LOC_Os01g55000	darkgrey
LOC_Os03g55350	darkgrey
LOC_Os02g44320	darkgrey
LOC_Os02g32490	darkgrey
LOC_Os03g37970	darkgrey
LOC_Os08g13350	darkgrey
LOC_Os01g08150	darkgrey
LOC_Os06g20370	darkgrey
LOC_Os03g22010	darkgrey
LOC_Os07g07230	darkgrey
LOC_Os02g35830	darkgrey
LOC_Os10g02814	darkgrey
LOC_Os03g01320	darkgrey
LOC_Os03g04660	darkgrey
LOC_Os08g18920	darkgrey
LOC_Os05g38120	darkgrey
LOC_Os04g40730	darkgrey
LOC_Os07g10770	darkgrey
LOC_Os03g18220	darkgrey
LOC_Os08g40230	darkgrey
LOC_Os06g36050	darkgrey
LOC_Os10g42230	darkgrey
LOC_Os02g07060	darkgrey
LOC_Os12g06870	darkgrey
LOC_Os10g40480	darkgrey
LOC_Os02g51970	darkgrey
LOC_Os03g01820	darkgrey
LOC_Os08g10010	darkgrey
LOC_Os04g45980	darkgrey
LOC_Os01g09010	darkgrey
LOC_Os09g36350	darkgrey
LOC_Os06g47770	darkgrey
LOC_Os03g08790	darkgrey
LOC_Os10g35580	darkgrey
LOC_Os04g41620	darkgrey
LOC_Os07g37850	darkgrey
LOC_Os03g59240	darkgrey
LOC_Os04g51460	darkgrey
LOC_Os03g06980	darkgrey
LOC_Os05g03190	darkgrey
LOC_Os05g33040	darkgrey
LOC_Os04g57440	darkgrey
LOC_Os05g35460	darkgrey
LOC_Os08g43130	darkgrey
MSTRG.10718	darkgrey
LOC_Os04g58190	darkgrey
LOC_Os03g22700	darkgrey
LOC_Os06g16390	darkgrey
LOC_Os01g55150	darkgrey
LOC_Os01g12160	darkgrey
LOC_Os05g02130	darkgrey
LOC_Os11g25260	darkgrey
LOC_Os04g43820	darkgrey
LOC_Os01g69830	darkgrey
LOC_Os12g04360	darkgrey
LOC_Os01g53840	darkgrey
MSTRG.8937	darkgrey
LOC_Os01g25610	darkgrey
LOC_Os03g49600	darkgrey
LOC_Os05g46240	darkgrey
LOC_Os02g09740	darkgrey
LOC_Os06g44050	darkgrey
LOC_Os11g07960	darkgrey
LOC_Os08g44620	darkgrey
LOC_Os07g39850	darkgrey
LOC_Os03g36110	darkgrey
LOC_Os12g41140	darkgrey
LOC_Os10g42610	darkgrey
LOC_Os12g06980	darkgrey
LOC_Os01g22660	darkgrey
LOC_Os01g16030	darkgrey
LOC_Os09g37460	darkgrey
LOC_Os05g48150	darkgrey
LOC_Os01g53640	darkgrey
LOC_Os03g59280	darkgrey
LOC_Os04g28280	darkgrey
LOC_Os03g58830	darkgrey
LOC_Os03g06120	darkgrey
LOC_Os02g50320	darkgrey
LOC_Os06g43930	darkgrey
LOC_Os08g40170	darkgrey
LOC_Os08g38850	darkgrey
LOC_Os06g46410	darkgrey
LOC_Os04g41810	darkgrey
LOC_Os12g38920	darkgrey
LOC_Os05g44610	darkgrey
LOC_Os03g52860	darkgrey
LOC_Os04g38720	darkgrey
LOC_Os05g11910	darkgrey
LOC_Os01g18170	darkgrey
LOC_Os04g35080	darkgrey
LOC_Os01g04880	darkgrey
LOC_Os03g63660	darkgrey
LOC_Os03g15940	darkgrey
LOC_Os10g14170	darkgrey
LOC_Os04g46740	darkgrey
LOC_Os08g41100	darkgrey
LOC_Os08g25720	darkgrey
LOC_Os04g45970	darkgrey
LOC_Os02g36890	darkgrey
LOC_Os07g08340	darkgrey
LOC_Os04g48230	darkgrey
LOC_Os03g06570	darkgrey
LOC_Os03g18970	darkgrey
LOC_Os01g44970	darkgrey
LOC_Os03g61010	darkgrey
LOC_Os02g58214	darkgrey
LOC_Os12g42860	darkgrey
LOC_Os09g37369	darkgrey
LOC_Os02g50820	darkgrey
LOC_Os06g44310	darkgrey
LOC_Os03g16460	darkgrey
LOC_Os04g44870	darkgrey
LOC_Os01g18240	darkgrey
LOC_Os08g02120	darkgrey
LOC_Os02g45940	darkgrey
LOC_Os03g06940	darkgrey
LOC_Os05g32270	darkgrey
LOC_Os10g38360	darkgrey
LOC_Os08g39890	darkgrey
LOC_Os05g04510	darkgrey
LOC_Os11g35930	darkgrey
LOC_Os05g36050	darkgrey
LOC_Os05g38520	darkgrey
LOC_Os01g01520	darkgrey
LOC_Os03g30830	darkgrey
LOC_Os03g45760	darkgrey
LOC_Os12g06080	darkgrey
LOC_Os06g20200	darkgrey
LOC_Os02g55410	darkgrey
LOC_Os11g02369	darkgrey
LOC_Os10g30080	darkgrey
LOC_Os10g39750	darkgrey
LOC_Os10g05950	darkgrey
LOC_Os06g49770	darkgrey
LOC_Os04g41680	darkgrey
LOC_Os04g24600	darkgrey
LOC_Os09g37495	darkgrey
LOC_Os09g37490	darkgrey
LOC_Os02g51710	darkgrey
LOC_Os05g33690	darkgrey
LOC_Os10g09870	darkgrey
LOC_Os09g19930	darkgrey
LOC_Os02g22020	darkgrey
LOC_Os09g36220	darkgrey
LOC_Os03g21080	darkgrey
LOC_Os01g24690	darkgrey
LOC_Os04g56970	darkgrey
LOC_Os02g08530	darkgrey
LOC_Os02g42220	darkgrey
LOC_Os04g28520	darkgrey
LOC_Os03g42630	darkgrey
LOC_Os06g46680	darkgrey
LOC_Os01g21120	darkgrey
LOC_Os04g28250	darkgrey
LOC_Os09g32500	darkgrey
LOC_Os08g02400	darkgrey
LOC_Os01g73980	darkgrey
LOC_Os03g20840	darkgrey
LOC_Os04g31400	darkgrey
LOC_Os03g61620	darkgrey
LOC_Os01g72290	darkgrey
MSTRG.4023	darkgrey
LOC_Os04g45750	darkgrey
LOC_Os03g18570	darkgrey
LOC_Os06g40180	darkgrey
LOC_Os01g44110	darkgrey
LOC_Os08g44420	darkgrey
LOC_Os03g24940	darkgrey
LOC_Os05g35450	darkgrey
LOC_Os12g40890	darkgrey
LOC_Os06g04990	darkgrey
LOC_Os06g10150	darkgrey
LOC_Os05g07940	darkgrey
LOC_Os03g15910	darkgrey
LOC_Os11g42220	darkgrey
LOC_Os12g36620	darkgrey
LOC_Os05g11710	darkgrey
LOC_Os04g08740	darkgrey
LOC_Os01g14850	darkgrey
LOC_Os05g37600	darkgrey
LOC_Os03g02420	darkgrey
LOC_Os02g07190	darkgrey
LOC_Os03g17140	darkgrey
LOC_Os03g06850	darkgrey
LOC_Os03g07100	darkgrey
LOC_Os01g19220	darkgrey
LOC_Os04g59320	darkgrey
LOC_Os03g54910	darkgrey
LOC_Os05g32170	darkgrey
LOC_Os11g41650	darkgrey
LOC_Os04g47250	darkgrey
LOC_Os09g03620	darkgrey
LOC_Os03g64320	darkgrey
LOC_Os07g41050	darkgrey
LOC_Os02g32650	darkgrey
LOC_Os07g32390	darkgrey
LOC_Os09g38400	darkgrey
LOC_Os01g12650	darkgrey
LOC_Os01g63880	darkgrey
LOC_Os02g43640	darkgrey
LOC_Os04g08280	darkgrey
LOC_Os08g06040	darkgrey
LOC_Os03g53150	darkgrey
LOC_Os04g55170	darkgrey
LOC_Os11g36340	darkgrey
LOC_Os08g29200	darkgrey
LOC_Os09g32320	darkgrey
LOC_Os04g58280	darkgrey
LOC_Os01g60330	darkgrey
LOC_Os03g48180	darkgrey
LOC_Os01g65460	darkgrey
LOC_Os05g50380	darkgrey
LOC_Os03g18980	darkgrey
LOC_Os01g64520	darkgrey
LOC_Os02g52280	darkgrey
LOC_Os09g07150	darkgrey
LOC_Os06g11990	darkgrey
LOC_Os06g45990	darkgrey
LOC_Os01g71474	darkgrey
LOC_Os03g03570	darkgrey
LOC_Os02g49770	darkgrey
LOC_Os02g08364	darkgrey
LOC_Os08g32160	darkgrey
LOC_Os03g04250	darkgrey
LOC_Os04g30800	darkgrey
LOC_Os05g34760	darkgrey
LOC_Os06g06510	darkgrey
LOC_Os07g48910	darkgrey
LOC_Os07g43820	darkgrey
LOC_Os10g41430	darkgrey
LOC_Os11g34460	darkgrey
LOC_Os03g59340	darkgrey
LOC_Os01g01060	darkgrey
LOC_Os01g55190	darkgrey
LOC_Os03g19090	darkgrey
LOC_Os05g47890	darkgrey
LOC_Os07g02200	darkgrey
LOC_Os01g58550	darkgrey
LOC_Os03g22510	darkgrey
LOC_Os06g12790	darkgrey
LOC_Os05g30750	darkgrey
LOC_Os09g36730	darkgrey
LOC_Os09g36880	darkgrey
LOC_Os11g03440	darkgrey
LOC_Os12g02300	darkgrey
LOC_Os02g43280	darkgrey
LOC_Os02g11040	darkgrey
LOC_Os04g42100	darkgrey
LOC_Os11g03400	darkgrey
LOC_Os03g06170	darkgrey
LOC_Os01g18744	darkgrey
LOC_Os02g51620	darkgrey
LOC_Os07g05470	darkgrey
LOC_Os12g41230	darkgrey
MSTRG.11818	darkgrey
LOC_Os04g33990	darkgrey
LOC_Os10g33720	darkgrey
LOC_Os01g11550	darkgrey
LOC_Os11g42800	darkgrey
LOC_Os02g46850	darkgrey
LOC_Os03g43880	darkgrey
LOC_Os02g48710	darkgrey
LOC_Os01g62490	darkgrey
LOC_Os05g06310	darkgrey
LOC_Os02g42650	darkgrey
LOC_Os04g46830	darkgrey
LOC_Os09g15810	darkgrey
LOC_Os01g06600	darkgrey
LOC_Os05g48020	darkgrey
LOC_Os01g46570	darkgrey
LOC_Os01g73790	darkgrey
LOC_Os11g07440	darkgrey
LOC_Os03g48390	darkgrey
LOC_Os02g57590	darkgrey
LOC_Os04g55570	darkgrey
LOC_Os02g56920	darkgrey
LOC_Os01g37960	darkgrey
LOC_Os10g36480	darkgrey
LOC_Os01g65550	darkgrey
LOC_Os01g66110	darkgrey
LOC_Os11g13990	darkgrey
LOC_Os05g44070	darkgrey
LOC_Os03g02750	darkgrey
LOC_Os01g11710	darkgrey
LOC_Os07g31720	darkgrey
LOC_Os01g10490	darkgrey
MSTRG.33439	darkgrey
LOC_Os03g51150	darkgrey
LOC_Os10g30860	darkgrey
LOC_Os02g46560	darkgrey
LOC_Os08g34510	darkgrey
LOC_Os02g46910	darkgrey
LOC_Os06g06250	darkgrey
[truncated: 1,587 more rows]
