# Supplementary material for: OsEL2 Regulates Rice Cold Tolerance by MAPK Signaling Pathway and Ethylene Signaling Pathway
Source: Int J Mol Sci. 2025 Feb 14;26(4):1633. doi: 10.3390/ijms26041633 (PMC11855578; doi:10.3390/ijms26041633)
Supplement: Supplementary file 1 [file ijms-26-01633-s001.zip › Supplement S4.xlsx]

## Sheet: existSig_list
TF	Background_all	Background_bind	Query_all	Query_bind	p_value	q_value
LOC_Os09g16510	55986	823	550	21	2.913e-05	0.002975
LOC_Os01g54600	55986	833	550	21	3.485e-05	0.002975
LOC_Os03g55080	55986	681	550	18	5.744e-05	0.002975
LOC_Os07g02060	55986	681	550	18	5.744e-05	0.002975
LOC_Os05g37730	55986	1949	550	37	6.071e-05	0.002975
LOC_Os01g61080	55986	1091	550	24	0.0001023	0.004177
LOC_Os11g29870	55986	960	550	21	0.0002617	0.008013
LOC_Os07g39480	55986	768	550	18	0.0002663	0.008013
LOC_Os04g50920	55986	838	550	19	0.0002944	0.008013
LOC_Os01g53260	55986	924	550	20	0.0003988	0.009772
LOC_Os04g21950	55986	1082	550	22	0.0005425	0.01208
LOC_Os02g47810	55986	9869	550	126	0.0006444	0.01316
LOC_Os02g08440	55986	1407	550	26	0.0008751	0.01649
LOC_Os12g32250	55986	1280	550	24	0.001053	0.018
LOC_Os02g46030	55986	1655	550	29	0.001133	0.018
LOC_Os05g25770	55986	870	550	18	0.001176	0.018
LOC_Os05g09020	55986	1627	550	28	0.001744	0.02513
LOC_Os07g13260	55986	13580	550	161	0.002922	0.03977
LOC_Os02g16540	55986	1007	550	18	0.005748	0.07293
LOC_Os10g41200	55986	1310	550	22	0.005954	0.07293
LOC_Os03g51110	55986	228	550	6	0.0077	0.08983
LOC_Os06g47150	55986	2312	550	34	0.008289	0.09117
LOC_Os03g60630	55986	11274	550	133	0.008558	0.09117
LOC_Os05g49210	55986	774	550	14	0.01057	0.1071
LOC_Os01g55580	55986	1863	550	28	0.01093	0.1071
LOC_Os08g41940	55986	260	550	6	0.01501	0.1415
LOC_Os01g47560	55986	1294	550	20	0.01853	0.1617
LOC_Os03g20780	55986	761	550	13	0.01974	0.1617
LOC_Os03g20790	55986	761	550	13	0.01974	0.1617
LOC_Os03g21060	55986	339	550	7	0.01981	0.1617
LOC_Os02g49440	55986	3361	550	44	0.02284	0.1805
LOC_Os09g34060	55986	560	550	10	0.02403	0.184
LOC_Os04g56780	55986	1019	550	16	0.02546	0.189
LOC_Os12g33070	55986	435	550	8	0.02941	0.2119
LOC_Os03g42430	55986	1968	550	27	0.03406	0.2384
LOC_Os01g14010	55986	1808	550	25	0.03597	0.2388
LOC_Os01g66120	55986	598	550	10	0.03606	0.2388
LOC_Os01g14440	55986	843	550	13	0.04122	0.2658
LOC_Os03g20900	55986	851	550	13	0.04397	0.27
LOC_Os05g41760	55986	15062	550	165	0.04633	0.27
LOC_Os02g43820	55986	17433	550	189	0.04666	0.27
LOC_Os04g46240	55986	17433	550	189	0.04666	0.27
LOC_Os05g37060	55986	476	550	8	0.04738	0.27
LOC_Os03g61760	55986	139	550	3	0.04882	0.2718
